# Supplementary material for: Periplasmic carbonic anhydrase CAH1 contributes to high inorganic carbon affinity in Chlamydomonas reinhardtii
Source: Plant Physiol. 2024 Aug 30;196(4):2395–404. doi: 10.1093/plphys/kiae463 (PMC11637766; doi:10.1093/plphys/kiae463)
Supplement: kiae463_Supplementary_Data [file kiae463_supplementary_data.zip]

Archive with 4 entries (4 files):
- pp.00341.2024-s07.pdf
- Supplemental Dataset.xlsx
- Supplementary figures.pdf
- Supplementary tables.pdf
