# Supplementary material for: Periplasmic carbonic anhydrase CAH1 contributes to high inorganic carbon affinity in Chlamydomonas reinhardtii
Source: Plant Physiol. 2024 Aug 30;196(4):2395–404. doi: 10.1093/plphys/kiae463 (PMC11637766; doi:10.1093/plphys/kiae463)
Supplement: kiae463_Supplementary_Data [file kiae463_supplementary_data.zip › Supplemental Dataset.xlsx]

## Sheet: Supplemental Dataset 1
Supplemental Dataset 1 : Genes upregulated in WT under CO2-limiting condition
			TMM normalization												averageTPM values
gene ID	gene name	description	logFC(WT_LC0.3 h/WT_HC)	FDR(WT_LC0.3 h/WT_HC)	logFC(WT_LC0.3 h/lcr1-1_LC0.3h)	FDR(WT_LC0.3 h/lcr1-1_LC0.3h)	logFC(lcr1-1:LCR1_LC0.3 h/lcr1-1_LC0.3 h)	FDR(lcr1-1:LCR1_LC0.3 h/lcr1-1_LC0.3 h)	logFC(WT_LC2.0 h/WT_HC)	FDR(WT_LC2.0 h/WT_HC)	logFC(WT_LC2.0 h/lcr1-1_LC2.0h)	FDR(WT_LC2.0 h/lcr1-1_LC2.0h)	logFC(lcr1-1:LCR1_LC2.0h/lcr1-1_LC 2.0h)	FDR(lcr1-1:LCR1_LC2.0h/lcr1-1_LC 2.0h)	WT_HC	WT_LC0.3h	WT_LC2.0h	lcr1-1_HC	lcr1-1_LC0.3h	lcr1-1_LC2.0h	lcr1-1:LCR1_HC	lcr1-1:LCR1_LC0.3h	lcr1-1:LCR1_LC2.0h
Cre01.g000150	ZRT2	Zinc-nutrition responsive permease transporter	3.08773	1.76497e-13	0.121134	0.908624	0.203635	1	1.0668	0.0185814	0.218484	0.823624	0.409323	0.857641	3.79545	31.9714	8.76948	5.61333	37.7332	10.9256	15.2598	34.9311	9.32067
Cre01.g000300	GDP8	Glycerophosphoryl diester phosphodiesterase family protein	1.00938	1.75993e-05	-1.19594	4.12338e-07	0.00915073	1	0.602443	0.018582	-0.484904	0.0881772	0.341505	0.554953	27.3791	55.8154	46.6986	28.5621	25.72	36.128	27.4181	27.2655	31.6194
Cre01.g000950	MFT13	Major facilitator superfamily transporter	0.324625	0.537387	0.59175	0.132442	-0.592706	0.808083	1.10708	0.00818243	-0.692647	0.0872669	-0.541196	0.460411	0.683677	0.876867	1.62574	0.674659	1.39012	1.11029	0.755271	2.24287	1.80337
Cre01.g001000			-0.207619	0.727981	0.936671	0.116325	-0.890774	0.831454	1.13382	0.00976961	0.118563	0.927739	-1.51748	0.0290687	0.598175	0.528248	1.43488	0.803211	1.05563	1.72712	2.09917	2.09301	5.52897
Cre01.g001983		C2-domain containing protein	1.01735	6.36561e-07	0.14014	0.600865	0.152815	0.982889	0.891235	2.67335e-05	-0.23488	0.396503	-0.00134855	1	41.9615	86.3926	86.1897	43.9211	100.153	79.6565	47.1539	96.0407	89.0984
Cre01.g002150			0.0428698	0.9474	1.10627	0.0331634	-0.990529	0.661848	1.47662	0.000525021	0.165795	0.854312	-1.2746	0.0510222	1.11175	1.15502	3.38361	1.52092	2.6468	4.17659	4.31182	5.60963	11.3658
Cre01.g002250	NAT4	Histone acetyltransferase	1.31947	5.57386e-09	0.0694278	0.914489	0.23535	0.982889	0.355818	0.195603	0.606948	0.106311	0.52782	0.402642	12.6334	31.8893	18.1319	19.4733	35.4378	29.5786	10.9527	32.1149	23.0215
Cre01.g002900			1.03765	0.00709611	-1.62835	7.60612e-05	-0.0193606	1	-0.588809	0.173135	-0.920895	0.0542126	0.0581624	1	43.0237	91.4476	33.0036	22.2051	30.6033	18.2406	29.2968	32.974	19.7172
Cre01.g003463			0.326389	0.313918	0.988742	0.000248738	-0.361373	0.900278	1.34535	8.53764e-07	-0.0775437	0.895851	-0.719876	0.062056	4.96955	6.31652	14.0033	5.8898	13.2641	14.4548	8.86506	18.1418	26.6595
Cre01.g003475			1.79661	0.00220608	-0.25924	0.665369	-0.65609	0.887958	2.16255	0.000201723	-0.878988	0.088331	0.273166	0.917426	0.491089	1.7129	2.40254	0.804837	1.52859	1.45309	1.14779	2.59343	1.33949
Cre01.g003516			1.40571	1.26835e-08	-0.57808	0.0646876	0.402968	0.901629	-0.0585737	0.877829	-0.437687	0.251276	0.447211	0.516782	9.16771	24.552	9.89109	6.85374	17.4757	7.86225	6.28278	14.0844	6.443
Cre01.g003600			2.50557	1.56626e-08	1.00347	0.00517909	0.159528	1	1.84725	0.000139193	0.55358	0.256346	-0.908611	0.0867283	0.573384	3.33256	2.30998	0.958258	7.13245	3.70735	0.941908	6.81063	7.78968
Cre01.g003950			6.1511	1.73816e-129	-1.63132	6.35744e-05	-0.427396	0.960118	5.00724	5.81351e-93	-0.958888	0.0381112	-0.776171	0.283111	0.785529	56.2945	28.1683	0.331636	19.3224	15.5973	0.539771	27.7024	30.0358
Cre01.g005150	SGA1	Serine glyoxylate aminotransferase	2.84586	1.47484e-36	-0.55088	0.11361	0.262396	0.978052	1.23056	9.95367e-08	-0.439732	0.286234	0.169729	0.936125	120.2	875.51	311.082	70.7409	633.655	249.325	118.856	561.603	249.506
Cre01.g005400		Short-chain dehydrogenase/reductase	1.95635	0.000391327	-0.486134	0.230772	0.350434	0.974748	0.193707	0.813302	-1.63654	0.0122316	-0.808279	0.64512	0.989915	3.97324	1.3418	0.271767	2.95595	0.425672	0.479832	2.47483	0.838667
Cre01.g005550	ARL4	ARF-like GTPase	2.01388	3.24965e-21	0.405909	0.0855175	0.347173	0.883832	0.357286	0.186857	0.600317	0.0209593	-0.0945616	0.976138	11.3207	46.7191	16.0714	17.3189	64.8644	26.5438	17.788	54.284	31.6077
Cre01.g005600	FDX8	Ferredoxin	1.18065	6.03508e-05	-0.0182724	1	-0.00144091	1	0.346832	0.345377	0.111071	0.838646	-0.0310618	1	4.11868	9.455	5.77446	4.01992	9.88314	6.8434	4.32574	10.5504	7.77399
Cre01.g007000		ABC transporter, half	1.82892	7.22734e-10	0.240083	0.594843	0.230905	0.996805	0.795378	0.0169846	0.445591	0.338638	0.0214503	1	3.28552	11.6719	6.27949	2.64981	14.8286	9.38204	2.36824	13.4651	10.2959
Cre01.g007050	CPLD11	Conserved in the Plant Lineage and Diatoms	1.82293	3.91358e-14	0.547869	0.0782198	0.349269	0.928282	1.30741	1.90816e-07	0.58538	0.0867644	0.180398	0.905956	19.0898	67.7193	52.2139	30.9004	105.874	85.4625	31.243	88.6181	84.2881
Cre01.g007500	NSS1	Sodium:solute symporter	3.84706	4.37851e-44	-0.516954	0.136698	0.56806	0.815539	1.03522	0.000841466	0.179055	0.75052	-0.135609	0.980112	1.17632	17.0791	2.65248	1.23294	12.7048	3.28723	1.00859	9.12191	4.01851
Cre01.g007550		GT90 family protein 1	1.52373	2.44726e-11	0.188754	0.475016	0.0133387	1	0.957874	0.000100237	0.249833	0.400523	-0.353152	0.421723	4.30549	12.5607	9.34429	5.19241	15.1568	12.026	5.65329	16.0156	17.1866
Cre01.g007950	CYP55B1	Cytochrome P450, CYP55 superfamily, CYP55A family	1.47577	0.00128348	-1.50952	0.0275646	-0.192112	1	0.734047	0.152258	-1.52616	0.0411218	-0.4662	0.871147	20.6403	60.424	38.5057	12.0282	21.5061	14.6878	55.1952	26.1357	22.4728
Cre01.g008051			0.85218	0.0110891	0.770743	0.012057	-0.112535	1	1.39052	1.50279e-05	0.0136883	1	-0.354195	0.656027	3.664	6.6277	10.5781	4.29301	12.1311	11.7134	6.58263	13.9867	16.7458
Cre01.g008450			0.028847	0.959776	1.6838	2.82949e-05	-0.65749	0.842402	1.07429	0.00656459	0.645964	0.180494	-0.933836	0.117935	2.34106	2.41396	5.42163	4.5417	8.25267	9.35024	5.95771	13.8312	19.9509
Cre01.g008550			2.43522	9.76223e-19	0.1998	0.572732	0.0113794	1	0.610068	0.0518829	0.627914	0.0510076	-0.52071	0.30538	14.1292	76.8501	23.7727	19.6816	94.1908	39.7204	23.5172	99.4385	64.4208
Cre01.g009000			1.14182	0.000445465	0.150151	0.772713	0.224775	0.999742	0.477095	0.214254	0.105606	0.896075	-0.0105819	1	4.34847	9.64671	6.71074	3.25738	11.4454	7.84151	4.45608	10.449	8.85404
Cre01.g009025			1.07862	5.01857e-05	-0.328051	0.265439	0.658815	0.501566	0.299849	0.369009	-0.592557	0.0636432	0.586598	0.235386	6.02274	12.8865	8.26424	4.17496	10.8511	5.9549	3.62197	7.32579	4.41767
Cre01.g009150			1.41392	0.00263855	0.0410013	0.985383	-0.264803	0.991916	1.42409	0.00273474	0.346031	0.499285	0.0857757	1	1.27416	3.4039	3.7174	1.70002	3.70382	5.22366	2.9042	4.75046	5.50416
Cre01.g009350	AIH2	Agmatine iminohydrolase	1.12525	0.0069437	-2.4377	6.89778e-12	-0.49308	0.944933	0.91924	0.0365427	-2.06729	4.9556e-09	0.311945	0.863327	2.50119	5.63255	5.2817	0.905979	1.09067	1.36224	1.07624	1.61039	1.21847
Cre01.g009900	CDJ3	Chloroplast DnaJ-like protein	1.40735	5.66755e-14	-0.0497337	0.930752	0.33121	0.913092	0.444774	0.0377377	-0.150807	0.708198	0.107236	0.973365	80.4086	216.702	122.467	65.5116	221.04	118.79	66.2792	187.202	123.746
Cre01.g010816			0.663201	0.165864	0.949005	0.0402515	-0.553572	0.900278	1.09747	0.00979265	0.230465	0.741243	-1.10699	0.0581688	0.586097	0.940009	1.38658	1.04199	1.93306	1.78003	1.37074	3.03177	4.29668
Cre01.g012244			1.73306	0.00196966	0.316631	0.441654	-0.0354833	1	1.36632	0.0236029	0.84725	0.0229861	0.184458	0.908839	0.388653	1.31772	1.08256	0.896458	1.70908	2.19094	0.855013	1.88724	2.12302
Cre01.g014300			2.32156	1.18746e-12	1.1305	0.00225521	0.345326	0.964563	1.65172	1.11941e-06	1.00407	0.0123399	0.342871	0.786346	3.23085	16.1727	11.2767	9.75491	37.9063	24.3336	6.72423	31.7907	21.6006
Cre01.g015250	POLD1	DNA polymerase delta, catalytic subunit	0.407592	0.354746	1.19807	0.000827909	-0.54766	0.88424	1.44667	0.000150967	0.483427	0.281573	-0.629433	0.334356	4.80876	6.44508	14.4003	8.3848	15.7094	22.0718	10.4114	24.4394	38.261
Cre01.g015300			2.34837	2.74293e-10	-0.518198	0.318687	0.561161	0.925976	1.04375	0.0150767	-0.494451	0.452188	0.835942	0.412078	0.765622	3.94935	1.73604	0.915077	2.939	1.35026	0.773108	2.13106	0.853646
Cre01.g015550		2-dehydro-3-deoxyglucarate aldolase	0.98458	0.00179076	0.0165031	1	0.209639	0.996805	1.04875	0.000961895	-0.041069	0.984976	0.215848	0.881997	3.92363	7.84587	9.0008	3.35813	8.45701	9.55641	3.68505	7.79326	9.21546
Cre01.g016001			0.23995	0.614756	0.75422	0.0372535	0.425504	0.923622	1.02483	0.00564022	-0.328524	0.466125	-0.0316374	1	0.867893	1.04193	1.97264	0.761056	1.86749	1.70165	0.926667	1.47155	1.94883
Cre01.g016200	MLO4	MLO family protein	1.50225	1.08019e-05	0.412505	0.35041	0.206845	1	0.684655	0.0903869	0.715678	0.128638	0.496214	0.621222	0.564243	1.63096	1.03775	0.814677	2.27924	1.816	0.7316	2.10383	1.42266
Cre01.g016250	MLO3	MLO family protein	1.40682	0.00364891	0.567898	0.170451	0.363857	0.963838	0.63033	0.289043	0.864051	0.0697318	0.199906	0.937787	1.01803	2.78251	1.81851	0.712778	4.33335	3.4889	0.916174	3.56996	3.42656
Cre01.g016600	PSBS1	chloroplast Photosystem II-associated 22 kDa protein	3.65247	1.11603e-08	0.112734	0.922154	0.0920853	1	2.46282	0.000939501	2.85056	1.25692e-07	0.348148	0.874428	0.129866	1.769	0.851415	1.37743	2.04684	6.8224	0.506978	2.04264	5.89403
Cre01.g016900			1.10291	6.12551e-07	-0.551984	0.0509452	0.19666	0.982962	0.73534	0.00180675	-0.540822	0.0843971	0.581696	0.180209	132.701	288.13	244.622	113.239	207.909	182.218	96.9808	193.653	136.412
Cre01.g017100			1.0953	3.50672e-05	0.48854	0.0944777	-0.00372891	1	0.73265	0.0105509	0.657972	0.0329659	-0.368979	0.564254	2.42329	5.32727	4.53088	4.0136	7.75302	7.65754	4.18097	8.28718	11.0844
Cre01.g017450	POLA2	DNA polymerase alpha, catalytic subunit	0.281612	0.658575	1.72468	8.82032e-05	-0.604633	0.89055	1.6679	0.000790172	0.320372	0.601465	-1.00304	0.109976	1.13756	1.40539	4.00639	2.14979	4.92766	5.454	3.67763	7.9719	12.3439
Cre01.g017650	FAP34	Flagellar Associated Protein 34	1.38341	8.51677e-06	-0.981387	0.00493649	0.115129	1	0.416095	0.264652	-0.441981	0.322902	-0.286786	0.831507	16.7831	45.4641	25.4127	12.3412	23.6762	19.9164	16.74	23.2668	27.1881
Cre01.g018100			1.35698	7.5732e-09	0.19083	0.566832	0.325866	0.923649	0.264159	0.384223	0.224832	0.566338	0.344457	0.629123	7.69038	19.8687	10.1985	7.59284	24.092	13.0083	7.96761	20.5114	11.4289
Cre01.g019450			1.47701	0.000465156	0.736355	0.0879627	-0.560307	0.892264	2.25288	1.57156e-08	-0.0379338	1	-0.997973	0.0755857	1.44358	4.07968	7.55356	1.74099	7.22503	8.08224	5.06063	11.3437	18.1315
Cre01.g019700	PAP7	Class-I RNA nucleotidyl transferase	0.139579	0.804113	1.59407	6.30073e-05	-0.34742	0.973526	1.52794	0.000187583	0.234506	0.69333	-0.556363	0.502921	0.65969	0.73385	2.09651	0.790821	2.35626	2.70907	1.00712	3.20124	4.45933
Cre01.g019750			-0.408076	0.365651	1.87354	3.29891e-07	-0.511814	0.894551	1.29014	0.00049093	0.722945	0.078348	-0.590202	0.38293	2.50476	1.94171	6.74426	3.67651	7.38954	12.3076	7.14986	11.2175	20.5957
Cre01.g020223	FUM2	Fumarate hydratase	1.56203	1.20128e-10	-0.737583	0.0131108	1.29428	0.00186146	0.603753	0.0282721	-0.13543	0.788983	1.10711	0.00564823	6.0842	18.2153	10.3615	3.95727	11.5458	10.135	1.8202	5.0061	5.2558
Cre01.g020701			2.05687	0.00040352	-0.471596	0.384463	-0.0325361	1	1.83625	0.00253785	1.19434	0.00293041	1.65446	0.000757739	0.314165	1.3109	1.21573	0.746525	0.994627	3.07336	0.434941	1.08461	1.06906
Cre01.g020750			1.25143	2.90562e-06	0.613426	0.0267389	0.257762	0.963838	0.500714	0.106381	0.654208	0.0313618	-0.0764435	1	8.37878	19.998	13.0753	13.5745	32.8119	22.5841	13.9266	29.2549	26.5257
Cre01.g020751			2.63529	0.00125969	2.03191	1.90247e-05	-0.152777	1	3.31752	1.60846e-05	0.196408	0.825	-0.691192	0.480772	0.097438	0.663731	1.16222	0.398305	2.87466	1.45249	0.739902	3.39477	2.58004
Cre01.g021000			1.19895	0.000413396	-0.385751	0.222549	-0.362763	0.920342	0.225311	0.627864	0.436736	0.252376	0.279363	0.786328	1.47958	3.456	1.87457	1.41421	2.77666	2.82538	1.45553	3.8124	2.58968
Cre01.g021050	TIM22A	translocase of inner mitochondrial membrane 22 homolog	1.82032	1.1495e-10	-0.366387	0.38489	0.150534	1	0.409202	0.242454	0.803211	0.0513063	0.479149	0.58472	9.86682	35.2376	14.4059	19.9557	28.915	27.2617	12.5201	27.8333	22.0168
Cre01.g021700	CYG36	Adenylate/guanylate cyclase	1.55578	2.16081e-07	0.263161	0.525561	0.198383	1	0.0644101	0.886791	1.50836	7.81555e-06	0.195936	0.917659	7.27345	22.1242	8.59996	17.7132	27.3154	26.109	16.2517	25.4189	25.5236
Cre01.g022000		Putative Spastin homolog	0.456788	0.395228	1.71974	0.000139718	-0.490069	0.930786	1.84539	6.47205e-06	-0.0841312	0.94883	-1.3074	0.0244824	0.656183	0.91605	2.61892	0.813172	3.21836	2.70674	1.89018	4.8266	7.55322
Cre01.g022462			1.06613	0.0114778	0.667114	0.0528581	-0.103122	1	1.59384	4.75986e-05	0.150092	0.770908	0.0898652	1	1.06449	2.25979	3.60869	1.38559	3.79315	4.29588	2.63453	4.32482	4.53075
Cre01.g022550			0.586019	0.230633	0.952789	0.0485085	-0.620898	0.900278	1.25265	0.00507679	0.575255	0.323851	-0.728551	0.417221	3.40672	5.19285	8.93458	4.45828	10.6288	14.754	9.50765	17.4118	27.1323
Cre01.g022700			1.11077	0.0034058	0.402173	0.454865	0.298852	0.991916	0.19968	0.687569	0.733515	0.180494	0.306948	0.882913	2.20786	4.75968	2.75011	2.40981	6.77521	5.0228	2.34396	5.8668	4.5809
Cre01.g022950			3.28589	9.13474e-30	0.330307	0.365313	0.247774	0.978052	2.72641	1.62718e-19	0.358905	0.396262	-0.0309159	1	0.649095	6.41072	4.72696	0.859244	8.49058	6.63121	1.22602	7.62329	7.55581
Cre01.g023150	MCM5	Minichromosome maintenance protein	-0.284945	0.49821	1.29025	0.000176252	-0.533613	0.883832	1.04792	0.00328405	0.270013	0.582897	-0.639909	0.287249	8.25724	6.86949	19.0023	14.4717	17.7903	24.7093	18.8259	27.328	43.3118
Cre01.g023350	THO2	Oligoendopeptidase	0.694726	0.00658347	-0.273943	0.378307	-0.245071	0.970198	1.58901	7.29706e-11	-0.645361	0.026674	-0.313986	0.663718	30.2935	49.5741	101.259	24.4316	43.4404	70.1276	28.5301	54.7559	97.7407
Cre01.g024500			3.83309	4.99839e-53	-1.03277	0.00195028	0.175873	1	1.85561	4.48308e-14	-0.576175	0.151341	-0.181405	0.929054	2.99706	43.8195	12.2275	2.19825	22.2986	8.77751	3.91563	21.0118	11.1479
Cre01.g025000	SSA12	cilia-sensing, structure and/or assembly	0.895535	0.0266274	0.173405	0.751399	0.0835873	1	1.33662	0.000572861	-0.316386	0.548288	-0.423945	0.692516	3.00903	5.72473	8.52378	3.65597	6.7415	7.42856	3.73384	6.80833	11.102
Cre01.g025025			0.676133	0.0867878	0.0266871	1	-0.216412	1	1.17259	0.000956095	-0.0631444	0.947007	-0.285458	0.790457	1.30738	2.13716	3.3615	1.31298	2.30204	3.43607	1.32812	2.8494	4.66862
Cre01.g025150	CPLD15	conserved organelle protein with lipase active site	1.02829	3.12048e-05	0.539833	0.0761447	0.219653	0.982213	0.7267	0.00604245	0.649249	0.0468074	0.189601	0.892064	4.9726	10.2651	9.17953	9.34652	15.865	15.6136	6.98366	14.5258	15.3022
Cre01.g025300	RAD51B	DNA recombination protein	-0.319071	0.527763	1.70117	1.158e-05	0.191151	1	1.12415	0.00280341	0.203539	0.719004	-0.486434	0.544101	1.72846	1.40997	4.16251	3.17244	4.85662	5.29135	5.14941	4.53614	8.25884
Cre01.g026900	SSA14	Kynurenine 3-monooxygenase	-1.23288	0.000299411	1.61524	0.000102355	-0.376857	0.972754	1.09324	0.00151754	-0.148617	0.850342	-0.117009	1	14.0824	5.93064	33.3051	22.8703	19.8189	32.5831	24.6087	27.3358	39.5883
Cre01.g027500			2.2743	2.34262e-08	-0.377751	0.520432	0.302131	1	1.29979	0.00335399	-0.651181	0.305417	0.301879	0.912904	3.36398	16.2951	9.0151	2.38745	13.5329	6.34966	1.56598	11.6478	5.73855
Cre01.g027700			2.18882	8.42904e-09	0.867259	0.0560475	0.442579	0.961034	1.01321	0.0216383	1.15682	0.0198509	0.524871	0.6662	1.13498	5.26172	2.5359	2.78563	10.2889	6.20149	1.95466	8.07009	4.81502
Cre01.g027850	NUOAF2	Complex I intermediate-associated CIA30 protein, mitochondrial	0.545943	0.182658	0.85288	0.0404454	0.225335	1	1.40264	5.79387e-05	-0.327512	0.550758	0.149974	0.984232	2.80129	4.12767	8.347	4.06454	7.99319	7.14383	3.63609	7.29356	7.2502
Cre01.g027900		similar to HAV22	-0.942076	0.0389268	1.10222	0.0150759	-0.509594	0.916909	1.37365	0.00034948	-0.012005	1	0.244305	0.890531	5.63961	2.98426	16.0788	6.574	6.76022	17.5126	10.4267	10.2871	16.5007
Cre01.g028600		Short-chain dehydrogenase/reductase	1.1765	1.33716e-07	-0.0353627	0.982056	0.133862	1	0.639048	0.00932568	0.371681	0.368437	0.147657	0.953965	11.9953	27.4492	20.6721	24.2361	28.346	29.06	16.6437	27.5857	29.3557
Cre01.g028777			1.12253	0.00157028	0.0613738	0.953209	0.16202	1	0.38996	0.386548	0.62022	0.207563	0.397167	0.753709	2.56335	5.6536	3.67748	3.45871	6.21701	6.19858	7.82247	5.91519	5.25999
Cre01.g029100			0.764105	0.0935353	1.78159	2.88326e-05	-0.218162	1	1.95168	3.07232e-06	0.314544	0.61131	-0.747388	0.338227	6.10709	10.4518	25.5729	9.21117	38.38	35.5156	23.8631	47.4066	66.7434
Cre01.g029150	DAU1	Outer row dynein assembly protein	1.01613	0.00520676	-0.734231	0.0880486	0.551198	0.900278	0.470925	0.259388	-1.1501	0.00917119	0.0773799	1	25.2407	53.0279	40.1593	14.265	32.7461	19.0438	16.4784	23.7017	20.187
Cre01.g029700			2.20347	2.42998e-16	-0.679991	0.0669293	0.0287121	1	0.850743	0.00367027	-0.815605	0.0420424	-0.0881015	1	28.6276	133.726	57.3103	14.8109	88.297	35.6467	32.8593	92.3471	42.1182
Cre01.g030000			1.403	2.84345e-08	0.0701838	0.878622	0.478505	0.793833	0.0268335	0.947736	1.14779	2.10766e-05	0.471727	0.328062	2.16736	5.8209	2.50103	2.25281	6.43746	5.88815	1.34072	4.92736	4.74362
Cre01.g030150			0.810831	0.00322359	1.58362	5.57055e-08	-0.0235643	1	1.96379	1.97973e-14	0.0328959	0.99662	-0.152376	0.939711	4.20888	7.46846	18.1884	12.1706	23.7942	20.2522	13.9122	25.7029	25.2508
Cre01.g031800			0.0466841	0.93825	1.18063	0.00141692	-0.495812	0.885004	1.40146	0.000195476	0.486816	0.196578	-0.231111	0.850609	0.469744	0.496274	1.40394	0.78406	1.18472	2.12285	0.991181	1.78968	2.78368
Cre01.g031900			1.27907	0.00017075	-0.411466	0.322945	-0.118152	1	0.293948	0.501293	0.579888	0.196855	0.116401	0.999557	2.08343	5.09768	2.79788	5.13334	4.08541	4.583	2.01803	4.73377	4.73869
Cre01.g033150			1.27381	1.36073e-08	-0.301583	0.339765	-0.0958065	1	1.20042	2.0261e-07	0.150785	0.727351	-0.00967973	1	9.70337	23.8015	24.7818	15.8332	20.399	29.9495	14.2621	23.2635	33.5997
Cre01.g033300			1.28824	0.0045384	-4.30979	1.00784e-10	-0.786572	0.994554	1.13753	0.0162009	-3.46795	1.91925e-08	-0.725693	0.839456	0.66962	1.67092	1.67354	0.0591536	0.0818818	0.159536	0.0569619	0.157747	0.29002
Cre01.g034325			1.59109	2.07114e-05	-0.190633	0.706106	0.0155606	1	1.4982	9.64513e-05	0.654256	0.110821	0.214722	0.902023	0.700437	2.17884	2.21176	1.08488	1.97569	3.78412	0.979904	2.08522	3.65335
Cre01.g034650			0.360431	0.431607	0.491337	0.201351	-0.174501	1	1.37738	0.000149624	-0.64365	0.0851672	-0.74222	0.128994	0.901832	1.17031	2.57629	0.910776	1.73842	1.8165	1.31402	2.09903	3.39059
Cre01.g035800	IRK2	Inwardly-rectifying potassium channel	1.27604	0.00191187	0.579078	0.156028	-0.0091312	1	1.39621	0.000579914	0.583874	0.186046	0.0500091	1	0.452022	1.13642	1.36289	1.0819	1.76901	2.18652	0.895393	1.90292	2.35553
Cre01.g036050	MLH1	DNA mismatch repair protein	-0.335759	0.528645	1.7977	3.5738e-07	-0.219586	0.991543	1.24155	0.00140277	0.464463	0.226034	-0.328741	0.708009	0.685359	0.553853	1.80747	0.99229	2.0356	2.71405	0.983003	2.51657	3.8369
Cre01.g036650			1.35536	0.0106448	2.71931	1.22588e-10	-0.321871	0.974748	3.04377	4.89763e-14	2.04702	6.19046e-08	-0.268239	0.864202	0.198851	0.514072	1.84733	0.907342	3.55422	8.17677	2.89062	4.75128	11.0129
Cre01.g037100			1.65968	0.00265424	-0.450503	0.282931	0.686656	0.845782	0.495987	0.476027	-0.401938	0.509409	0.761879	0.446134	0.650815	2.07592	1.00395	0.628499	1.60556	0.839787	0.266382	1.06539	0.56057
Cre01.g037150		ion channel/ voltage-gated chloride channel	1.11477	2.17037e-06	0.518854	0.0842105	0.138078	1	0.392144	0.15991	0.47549	0.172454	0.274116	0.776523	4.39842	9.61375	6.38384	6.27362	14.657	9.62668	5.36257	14.1685	8.9459
Cre01.g037800	TRX21	Putative thioredoxin	1.29504	0.000770735	-0.0710915	0.953469	0.470936	0.956737	0.886088	0.0317207	-0.554184	0.3425	-0.279701	0.904122	14.0702	36.0118	29.8349	13.9224	35.1171	21.4771	17.2877	26.9192	29.0163
Cre01.g037900			1.73424	1.26752e-09	0.0683925	0.915016	-0.214693	0.991916	1.56027	1.27757e-07	-0.335711	0.432622	-0.356948	0.702942	4.30483	14.5598	14.0363	6.24255	16.1475	12.1123	7.20198	19.9896	17.4241
Cre01.g038100		putative chloride channel	1.252	7.28266e-08	-0.157417	0.635607	-0.120019	1	1.38154	5.34905e-09	0.572561	0.0436814	0.00105107	1	16.5921	40.1102	47.7275	20.8389	37.9142	77.35	16.5948	43.8964	86.4163
Cre01.g039350	NCR2	Cytochrome P450 reductase, possibly CYP505 family	1.17484	0.000523906	-0.522428	0.174252	-0.0606931	1	0.541998	0.160899	0.402706	0.38212	0.130117	0.98714	8.17838	18.8249	13.3504	19.0846	13.6682	19.0376	11.398	15.2288	19.3074
Cre01.g039400			1.23945	9.52568e-06	-0.731284	0.00672776	0.203483	0.982889	0.496882	0.124128	0.0319619	0.991401	0.100215	0.986827	8.72213	21.202	13.9482	10.7677	13.2034	15.1753	8.75341	12.241	15.8133
Cre01.g040300		Catechol O-methyltransferase	1.33509	1.06638e-08	0.0789259	0.850579	0.384892	0.885004	0.706378	0.00602314	0.0294776	0.993974	0.246205	0.776523	10.9671	27.9573	19.9237	10.1989	31.3899	21.9083	6.97846	25.6025	20.7837
Cre01.g042850			1.45875	2.96643e-08	0.458175	0.117411	0.276994	0.961542	0.877813	0.00197223	0.171651	0.687931	0.0175852	1	13.2004	36.4447	26.975	23.6211	53.5631	32.9634	20.6794	47.1061	36.3761
Cre01.g042950			1.04608	1.04964e-05	0.241667	0.37053	0.303096	0.908454	0.603774	0.0202339	0.591482	0.0198006	0.316499	0.561181	18.515	38.5498	31.0321	25.2787	48.5233	51.1511	23.628	41.8256	45.8771
Cre01.g043250			1.91192	7.78933e-14	0.1666	0.716918	0.0288004	1	0.662746	0.0234365	0.864064	0.0189516	0.065167	1	3.40892	13.005	6.02755	2.24576	15.4631	11.8315	3.81505	16.1176	12.685
Cre01.g043950			2.23342	4.1373e-11	0.747783	0.0347238	0.0700755	1	0.446445	0.289558	2.24974	2.24582e-11	0.233544	0.882074	2.33712	11.2224	3.45652	6.25032	19.7712	18.2437	8.25229	20.0536	17.4071
Cre01.g044200			1.80437	5.18597e-05	-0.302266	0.598079	0.35765	0.978836	1.04369	0.0334505	-0.25474	0.729434	-0.266383	0.91912	2.626	9.55678	6.23014	2.55801	7.95133	5.49666	3.66408	6.56836	7.39951
Cre01.g044900			1.9164	1.77553e-15	-0.911651	0.000173892	0.238571	0.973526	0.627574	0.0284914	-0.0585009	0.93461	-0.175846	0.888128	2.13592	8.27685	3.66935	1.90392	4.58671	3.83047	1.5312	4.14748	4.83665
Cre01.g047350			0.538486	0.301584	1.45536	0.000387633	-0.504525	0.904045	1.56717	0.000218699	0.768094	0.0806821	-0.659092	0.319908	0.425266	0.630439	1.39547	0.683834	1.83873	2.61454	1.09671	2.78686	4.64297
Cre01.g047600		Short-chain dehydrogenase/reductase	3.24161	8.88238e-45	0.213783	0.419168	0.361272	0.862833	2.97131	5.73451e-38	-0.146668	0.665156	0.0927546	0.974775	6.58167	62.9767	57.2109	4.55644	77.259	56.0099	9.14855	64.2198	58.8563
Cre01.g047650			2.61751	1.84317e-12	1.69367	1.42689e-05	0.158099	1	2.63145	3.27324e-12	0.652524	0.176707	-0.016457	1	1.40004	8.60659	9.50406	1.57394	29.8932	16.302	3.54574	28.5579	18.6263
Cre01.g047950	IFT27	Intraflagellar transport protein 27	1.05527	8.12458e-06	-1.01198	0.000378551	0.0746306	1	-0.056255	0.874149	-0.61969	0.061925	-0.242727	0.828549	61.7543	132.082	66.7636	41.3554	67.9462	46.7752	51.4852	68.8719	61.8541
Cre01.g048102			3.02895	7.7744e-22	0.995573	0.00437401	0.443051	0.913092	1.51923	1.46082e-05	1.0857	0.00498331	0.315612	0.807942	0.559047	4.59372	1.79068	1.27374	9.81365	4.08369	0.602516	7.69966	3.70371
Cre01.g048250			1.7403	0.000990037	-0.125719	0.885299	-0.119523	1	1.31253	0.0193217	-0.0193251	1	-0.944451	0.243171	2.16058	7.31515	5.73913	2.4619	7.09042	6.35387	4.31961	8.21507	13.7123
Cre01.g048501			1.04166	0.000127861	0.45466	0.1367	0.527309	0.787031	0.789442	0.006385	0.51268	0.129104	0.171374	0.906586	2.93615	6.10963	5.62098	2.96473	8.86528	8.71216	5.88642	6.5552	8.63551
Cre01.g049350			1.08165	4.21498e-07	0.00483367	1	0.251956	0.956735	0.147598	0.608707	0.489887	0.0758505	0.365045	0.466766	21.5632	45.9931	26.5964	24.2826	49.1379	40.2954	19.3451	43.9357	35.1155
Cre01.g050500	TCB1, PPR1	Translation factor for chloroplast petB RNA	1.24584	0.000162634	0.985052	0.0642455	0.760527	0.885004	-0.837878	0.0265959	1.72888	0.00173143	0.744274	0.513568	2.6623	6.33593	1.61892	6.39458	13.4514	5.91634	2.64247	8.48057	3.9578
Cre01.g050800			1.01993	0.037003	1.26085	0.00828502	-1.02641	0.51659	1.7639	5.1347e-05	0.721035	0.181844	-1.23903	0.0397041	0.350317	0.727014	1.30744	0.906549	1.82439	2.3662	1.6651	3.96084	6.2847
Cre01.g050900		Glycosyl transferase	1.22764	6.21636e-07	0.368628	0.205617	0.149031	1	0.294423	0.347288	0.794055	0.00585831	0.303458	0.693426	7.80846	18.4448	10.5502	9.14528	25.3478	20.0305	10.4734	24.345	18.0943
Cre01.g051625			0.670613	0.0712756	1.19845	0.000220131	0.151591	1	1.2778	0.000175563	0.550008	0.150251	-0.0490882	1	3.60393	5.79603	9.52524	5.30253	14.1369	15.4964	9.15698	13.5717	17.9057
Cre01.g051800	AST2	Aspartate aminotransferase	0.257774	0.447344	0.103778	0.861502	-0.781037	0.576936	1.87512	2.89157e-12	-0.906896	0.0139712	-0.542259	0.427903	7.05448	8.46276	28.5853	5.97615	9.73989	16.6392	10.3031	17.8192	27.1454
Cre01.g052050	CBP3, UQCC1	Chloroplast SRP43/CAO subunit of signal recognition particle	1.01975	0.00050232	-0.893168	0.00390862	0.227837	0.985497	0.22942	0.540824	0.318398	0.441318	0.393927	0.613213	10.3626	21.5036	13.376	14.7619	12.0737	18.1762	10.2685	10.9899	15.452
Cre01.g052150	FAP87	Flagellar Associated Protein 87	1.13316	0.00167167	-1.20023	0.00278264	0.470572	0.930786	-0.452305	0.28576	-1.12393	0.0107109	0.228059	0.925601	11.9524	27.1407	10.0356	6.22162	12.2005	4.84902	5.70997	9.35388	4.63742
Cre01.g052300	E2F1	Transcription factor, E2F and DP-related	0.905158	0.00172779	1.06979	9.15814e-05	0.106005	1	1.08719	0.000163498	0.816749	0.00554849	-0.213138	0.850838	4.30993	8.15139	10.1168	11.4915	18.2058	19.4478	8.67645	18.0104	25.2534
Cre01.g052500			0.700972	0.00541379	0.353395	0.204006	-0.33469	0.900278	1.37958	5.06872e-09	-0.216198	0.526436	-0.684104	0.0470475	3.16	5.22995	9.11956	3.93006	7.02303	8.56836	4.20867	9.43653	15.3723
Cre01.g052601			2.04631	1.11102e-12	0.132262	0.797941	0.391852	0.943669	0.101722	0.819601	0.501918	0.288094	0.557881	0.481218	2.44232	10.2351	2.9912	3.65842	11.9065	4.48333	2.7575	9.66821	3.40966
Cre01.g052950	PSO2	DNA damage checkpoint protein	-0.101803	0.851473	0.966386	0.00779945	-1.10599	0.044126	1.01209	0.00993411	0.155365	0.773682	-1.11563	0.00649155	0.732452	0.695771	1.61538	1.39035	1.43065	2.00421	1.39054	3.29131	4.86041
Cre01.g053000	GPD2	Glycerol-3-phosphate dehydrogenase/dihydroxyacetone-3-phosphate reductase	1.70051	7.91186e-06	-1.55513	0.00163187	-0.597279	0.923622	1.42031	0.000318791	0.504948	0.439549	0.493557	0.751374	19.8499	65.8801	59.5603	43.9962	23.242	92.1235	28.4349	37.5424	71.7599
Cre01.g053300	AIH1	Agmatine iminohydrolase	-0.0182851	0.974642	0.977612	0.0084862	0.496678	0.900278	1.03025	0.00957566	-0.0690401	0.945251	0.025956	1	1.62136	1.62471	3.65836	1.73304	3.36086	3.8434	2.15045	2.54769	4.17014
Cre01.g053850			1.96641	8.97431e-07	0.868607	0.116452	0.331919	0.996805	1.22271	0.00492364	1.38157	0.0154349	0.409619	0.842988	0.80105	3.15117	2.04288	2.81844	6.20199	5.86351	1.95921	5.24744	4.98379
Cre01.g053950			6.11604	7.79328e-53	1.01896	0.0330685	0.270467	1	5.17828	1.99887e-40	1.23534	0.0142204	0.124802	1	0.722021	50.2229	28.6509	2.96423	109.769	74.2499	5.69109	96.8225	76.356
Cre01.g054350			1.94832	3.82396e-13	0.00439937	1	0.376042	0.913092	0.906788	0.00189107	0.637508	0.0545549	0.478856	0.404752	23.8784	93.0072	49.2468	23.8134	98.9828	83.3717	28.1384	81.4559	67.1096
Cre01.g055424	PIGP	Phosphatidylinositol N-acetylglucosaminyltransferase subunit P	0.447785	0.258717	1.0585	0.00213246	-0.144038	1	1.38669	2.58178e-05	0.266013	0.565072	-0.306648	0.775194	2.19133	3.02281	6.27237	3.57055	6.65909	8.34507	5.25048	7.83853	11.5072
Cre01.g055436			-0.26742	0.69887	2.32438	6.91985e-07	-0.14348	1	1.49122	0.00183266	0.45068	0.428548	-0.911199	0.148124	0.994765	0.835857	3.02939	2.14416	4.43166	4.59641	2.97045	5.22876	9.76193
Cre01.g066187	ZRT4	Zinc-nutrition responsive transporter	1.48688	1.09767e-08	-0.398712	0.291393	0.00804543	1	-0.0980518	0.794141	0.804964	0.0322754	0.311617	0.786346	12.7577	36.0448	13.1417	25.4826	28.9707	24.9095	21.9071	30.775	22.516
Cre02.g073350			1.67444	5.69077e-14	0.941979	4.8166e-05	0.497373	0.661848	0.566597	0.0295036	0.714476	0.00725854	0.261747	0.733349	5.32257	17.1736	8.77801	7.8714	35.0025	15.595	8.28656	26.4109	14.5452
Cre02.g073400			1.536	3.43135e-11	0.4379	0.10215	0.20905	0.974748	0.434792	0.112748	0.138505	0.735486	-0.0645875	1	13.0708	38.0592	19.654	13.5456	55.1887	23.3392	16.0116	50.8397	27.4054
Cre02.g073600			2.11796	3.2371e-09	-0.155455	0.865483	0.630577	0.930188	1.79901	1.1331e-06	-0.485545	0.512762	0.143925	1	13.9596	62.1909	54.1663	6.03123	58.3566	42.9247	10.8638	40.0658	42.7143
Cre02.g074550			0.890485	0.000573283	0.171845	0.637011	0.0812842	1	1.18272	4.56062e-06	-0.184155	0.657827	-0.0636359	1	29.2064	54.6034	72.9097	55.767	65.373	70.451	53.4643	65.8636	82.0141
Cre02.g075676			2.02356	0.00165226	0.995467	0.0175072	0.113473	1	1.38808	0.0573261	1.27249	0.00754343	-0.0263208	1	0.456106	1.91992	1.27607	1.53005	3.97503	3.55408	2.20709	3.97165	4.06667
Cre02.g077200			0.435606	0.267778	0.770377	0.0236081	0.0992752	1	1.13931	0.000835023	0.0737724	0.928654	0.0459162	1	4.58015	6.23124	11.1046	6.03627	11.3652	12.8607	6.70098	11.3071	13.9302
Cre02.g077250		Endonuclease/Exonuclease/phosphatase family protein	0.206694	0.68333	0.763375	0.159603	-0.908808	0.73764	1.27052	0.000664546	0.214799	0.78712	-1.11271	0.105124	1.17203	1.37758	3.11674	1.33486	2.43832	3.95624	3.38125	4.89366	9.60554
Cre02.g078300	GPX1	Glutathione peroxidase, selenoprotein	1.91859	4.88249e-06	-0.366232	0.442104	0.363448	0.973526	0.877824	0.0595139	-0.583377	0.246554	-0.346227	0.820831	11.5553	43.4749	22.9266	11.6369	36.4276	17.1071	23.6643	30.2314	24.3319
Cre02.g078939			1.19172	3.51505e-05	0.306472	0.613388	-0.00356097	1	0.949502	0.00173384	0.818932	0.144466	0.37023	0.845126	2.56913	5.9379	5.50404	6.54825	7.82239	10.5702	3.83681	8.37234	9.12381
Cre02.g080400			0.271704	0.474834	1.48117	1.02182e-07	0.0412835	1	1.04505	0.00082331	0.512562	0.123352	-0.261744	0.778335	3.02708	3.6874	6.93887	4.75349	10.9694	10.764	6.20381	11.38	14.4717
Cre02.g080450			0.251347	0.648424	1.84263	9.87008e-07	-0.574107	0.880355	1.57412	0.00019324	0.677054	0.116839	-0.806536	0.148505	0.472314	0.569462	1.54765	1.16511	2.16779	2.71265	1.54908	3.43965	5.33377
Cre02.g080800			2.78895	7.12439e-24	0.0539751	0.951433	-0.072366	1	2.31644	1.95258e-16	-0.0984246	0.893569	-0.254236	0.8576	2.29493	16.043	12.6315	2.67495	17.763	12.8737	2.76801	19.8596	17.2073
Cre02.g080850	CYN47	Cyclophilin	0.999078	0.0708455	0.946036	0.0295045	-0.096473	1	1.51294	0.00308703	0.373748	0.49714	-0.308353	0.841262	1.1463	2.3147	3.56096	2.82713	4.77538	5.14522	3.77929	5.42972	7.15249
Cre02.g080900	PRX4	Peroxiredoxin, type II	2.3623	7.25397e-30	0.11807	0.746367	0.453461	0.805887	0.980881	7.92627e-06	0.33146	0.310735	0.255471	0.761319	74.8918	389.635	163.544	83.5316	447.069	223.793	92.4256	348.438	210.321
Cre02.g081400	BCA1	Branched chain amino acid aminotransferase	1.11164	6.83536e-05	0.548664	0.0808973	0.273074	0.971789	-0.271382	0.454114	1.63401	3.88974e-08	0.614849	0.206996	4.2955	9.42186	4.00631	14.3109	14.5523	13.3125	5.93042	12.8626	9.76951
Cre02.g082000	AGE1	DNA repair glycosylase	0.115114	0.821344	1.89382	3.74374e-09	-0.379979	0.920342	2.06382	7.28134e-10	0.349499	0.37391	-0.764981	0.0741384	1.04221	1.14421	4.82109	1.71884	4.50009	6.71577	2.7708	6.2379	12.7918
Cre02.g082550	ZEP1	Zeaxanthin epoxidase	1.48688	0.000307087	0.940073	0.0766652	0.172786	1	1.17419	0.0065651	1.3764	0.0119333	0.136776	1	11.8627	33.0533	29.0036	35.9139	68.2823	83.2265	23.462	64.5953	84.6862
Cre02.g083800	RHM2	dTDP-glucose 4,6-dehydratase	-0.351265	0.365036	1.49984	0.000112834	-0.449297	0.934906	1.57023	2.16362e-06	0.137701	0.856636	-0.591579	0.471548	49.4349	39.0724	160.176	92.0353	117.452	193.648	152.272	170.696	327.084
Cre02.g083935			0.162703	0.807706	1.37572	0.000577333	0.106689	1	1.32746	0.00546804	0.770427	0.0464523	0.138423	0.971906	0.683421	0.773307	1.9026	1.47354	2.12414	3.53804	1.04466	2.10821	3.61446
Cre02.g084350	CGLD1	Conserved in the Green Lineage and Diatoms	1.63305	1.66648e-14	-0.456739	0.141897	0.204261	0.988669	1.01071	7.1015e-06	-0.230724	0.576384	0.234136	0.838952	29.6913	93.1336	66.1884	37.965	71.9014	61.2568	26.9496	66.4765	58.3222
Cre02.g084800	SPO11A	meoisis-related DNA topoisomerase	-0.246567	0.540251	1.35476	9.09569e-05	-0.516224	0.885004	1.30271	4.16778e-05	0.169526	0.760797	-0.795386	0.118352	5.42474	4.60897	14.6805	6.74841	12.5381	18.1877	14.6365	19.1179	35.2973
Cre02.g084873			2.10058	0.000766778	-0.784766	0.102604	0.101297	1	2.07031	0.00109901	-0.470826	0.399815	-0.393207	0.786346	0.347361	1.54143	1.66167	0.511186	0.942293	1.2956	1.14443	0.936182	1.89195
Cre02.g085400	CSC1	Chlamydomonadale-specific family C protein	1.13595	0.000624316	0.48859	0.201137	0.675712	0.733114	0.776976	0.030691	0.459962	0.304347	0.11438	0.99748	1.78834	3.95247	3.43293	2.07591	5.92607	5.1219	2.12448	3.95725	5.29382
Cre02.g086150			1.09028	0.00127945	-0.0712095	0.939741	0.390311	0.963838	-0.153044	0.75561	0.826605	0.088866	0.574189	0.549178	1.01113	2.18353	1.02704	2.62251	2.21296	1.9552	1.43946	1.79633	1.48137
Cre02.g086550	CGL122	predicted Fe-S-cluster redox enzyme	1.2251	8.38222e-06	-0.401139	0.349343	0.379282	0.963714	-0.12025	0.764972	0.234452	0.694835	0.325537	0.824737	4.07646	9.69965	4.26006	6.06598	7.73627	5.36044	2.59432	6.34487	4.77385
Cre02.g087400		protein of unknown function	-1.81992	3.95086e-05	0.918274	0.0880486	-0.117931	1	1.05339	0.0029354	-1.47643	1.88153e-05	-0.471119	0.624962	1.31835	0.374948	3.0508	1.80253	0.760415	1.18735	1.92883	0.868911	1.85514
Cre02.g087600		SNF2-related DNA/RNA helicase	1.44516	3.22448e-08	0.00922744	1	0.140766	1	0.362394	0.254768	0.545378	0.111129	-0.108649	0.986827	10.9864	30.2956	15.7143	16.8577	32.1553	24.7225	8.74524	31.1056	29.9109
Cre02.g087850	PTK19	Protein tyrosine kinase	2.55084	3.5733e-08	-4.76526	4.52394e-24	-0.0720433	1	2.1067	1.41048e-05	-3.27427	1.79127e-14	-0.28491	0.95365	0.369121	2.22729	1.75085	0.0231072	0.0878064	0.196376	0.0712188	0.0931496	0.271239
Cre02.g088400	DEG1, DEG1A	Deg protease	1.15807	1.10396e-08	0.373277	0.157243	0.216819	0.974748	0.96016	5.63944e-06	0.457135	0.107398	0.259704	0.730762	16.7042	37.8302	36.2053	20.4318	51.7305	53.9509	26.4353	47.4091	50.2686
Cre02.g088551			1.62749	0.000368079	0.707206	0.235418	0.163684	1	1.75548	0.000163632	0.235109	0.799791	-0.262276	0.946696	5.30971	16.2418	19.3712	5.45452	28.9492	25.1436	6.98029	27.513	34.0547
Cre02.g088650			1.23007	0.000774146	1.23836	0.00215404	-0.0827575	1	1.54008	1.93257e-05	0.0948341	0.926871	-0.34511	0.818485	1.0535	2.48755	3.3686	1.00491	6.29141	3.93566	2.0769	7.11034	5.6289
Cre02.g089050			0.292151	0.419532	1.88182	2.27431e-11	-0.089786	1	1.35641	4.26287e-06	0.525341	0.122735	-0.42678	0.481885	2.15355	2.6706	6.09236	4.55477	10.4253	9.63341	4.77001	11.8485	14.4829
Cre02.g089237			1.27076	7.95153e-07	0.684792	0.0357806	0.191422	1	0.43397	0.155873	0.451321	0.262089	0.182621	0.920773	2.10798	5.13798	3.22185	2.46167	8.79062	4.69472	1.53214	8.21212	4.63188
Cre02.g089608			-0.266897	0.58576	1.87337	1.56578e-07	-0.286854	0.974748	1.09946	0.00273613	0.543188	0.185472	-0.537958	0.395702	0.560491	0.475291	1.35226	0.778015	1.82189	2.11153	0.725439	2.36811	3.44956
Cre02.g089850			-0.25081	0.549449	1.43224	3.54672e-05	-0.462307	0.900278	1.63198	3.02775e-07	-0.0786218	0.926443	-0.628749	0.272598	2.83479	2.41732	9.61099	3.17418	6.87573	10.0456	6.43808	10.1011	17.3366
Cre02.g089950	IFT20	Intraflagellar transport protein 20	1.02211	2.01047e-05	-0.708072	0.0127358	0.1608	1	-0.2721	0.359233	-0.249703	0.52587	0.0902767	0.999557	98.7767	206.162	92.3454	81.9811	131.481	83.2409	88.7029	125.102	87.4965
Cre02.g090050	FAP170	Flagellar Associated Protein 170	1.73618	0.000148327	-1.22777	0.0126278	0.405113	0.974748	-0.24062	0.688673	-0.673904	0.264236	0.204009	0.969773	89.4788	308.941	88.3282	65.0816	136.266	57.1858	59.5084	109.252	55.8214
Cre02.g090100			0.43606	0.208735	0.656425	0.0435047	-0.240048	0.978052	1.00469	0.000899521	0.26235	0.528495	-0.0353216	1	3.08242	4.22679	6.84103	5.03352	7.0737	8.99819	5.03663	8.91935	10.322
Cre02.g091250			1.91322	1.65348e-16	-0.767887	0.00212607	0.441868	0.831381	1.14692	3.44521e-06	-0.995134	0.000149302	0.359034	0.577987	13.4723	51.3983	33.0514	6.32318	31.9115	18.002	9.74274	25.0414	15.7065
Cre02.g091400	CLPB2	ClpB chaperone, Hsp100 family	1.23056	3.4386e-06	-0.0253852	1	-0.00192282	1	1.23048	5.39017e-06	-0.567571	0.14612	-0.286679	0.813754	1.42142	3.39069	3.7344	1.12735	3.52447	2.71604	1.05678	3.7613	3.70729
Cre02.g091950	CYG45	Adenylate/guanylate cyclase	2.09849	4.45223e-26	-0.762359	0.00751457	0.118715	1	0.884672	3.83542e-05	-0.452224	0.195621	-0.190116	0.892064	3.96255	17.2131	8.1674	3.20672	10.7247	6.4167	2.82092	10.518	8.22058
Cre02.g092050	MCP6	Mitochondrial substrate carrier protein	1.21845	2.59303e-06	-0.41396	0.102143	0.120011	1	1.00936	0.000190644	-0.15609	0.661798	-0.148277	0.902278	5.87849	14.0218	13.1003	9.52729	10.9869	12.7835	6.32102	10.7733	15.9029
Cre02.g092250	FKB42	Peptidyl-prolyl cis-trans isomerase, FKBP-type	2.58276	7.52705e-14	0.595355	0.181638	0.619137	0.885004	0.608911	0.133812	1.40257	0.00115536	0.759797	0.298716	6.77705	40.6822	11.3625	11.775	66.0123	32.3879	10.1137	45.797	21.6341
Cre02.g094700			2.10635	1.11582e-06	2.62549	3.08164e-11	0.113711	1	2.04833	3.93313e-06	2.8576	4.35477e-13	0.507942	0.60667	0.606598	2.63892	2.72279	0.833003	17.4945	22.0384	1.8095	17.1333	17.4323
Cre02.g095000	PLA2	Phospholipase A2	1.37109	2.90588e-06	0.0339182	0.979888	0.265876	0.973526	1.07029	0.000495978	0.239954	0.563111	0.268673	0.789832	13.5251	35.2003	31.0588	16.0985	38.411	40.369	19.0649	34.0975	37.4794
Cre02.g095048			1.12822	1.35282e-08	-0.144647	0.664718	0.156458	1	0.177933	0.499205	0.471617	0.113409	0.205734	0.836828	5.97728	13.2458	7.58766	6.34124	12.6688	11.3241	4.17264	12.1193	10.9837
Cre02.g095065			1.04827	0.145572	0.999825	0.0623168	-0.549098	0.918976	3.31284	1.7278e-11	-1.19572	0.00343434	-1.80165	2.69277e-05	0.126577	0.268232	1.41808	0.21098	0.577671	0.675497	0.499236	0.890877	2.65258
Cre02.g095067			1.40429	0.000897386	0.48372	0.378775	-0.534472	0.930786	3.40387	1.42371e-19	-1.25683	0.00864968	-1.72223	0.0028335	0.517762	1.38716	6.07254	0.499515	2.07034	2.7845	1.57591	3.19819	10.2862
Cre02.g095099			0.404201	0.419059	1.0124	0.0332119	-0.715263	0.869399	1.27664	0.00286315	0.102832	0.929513	-1.28085	0.0431179	0.987247	1.32879	2.65383	1.22165	2.82452	3.11074	2.12385	4.93477	8.45432
Cre02.g095140			2.02251	1.48069e-11	-0.00648019	1	0.0601766	1	1.44323	3.64576e-06	-1.05567	0.0977108	-0.262504	0.95094	98.1441	411.04	305.635	80.0399	425.568	154.506	190.746	434.691	208.488
Cre02.g095141			0.339916	0.330397	0.396308	0.342089	-0.163132	1	1.03939	0.000401	0.499019	0.24293	0.0805619	1	1.91939	2.48113	4.4035	4.05182	3.43715	6.75139	2.31905	4.10168	7.12688
Cre02.g095148			0.141841	0.724874	1.15257	0.00160159	0.33056	0.969883	1.03443	0.000458568	0.32525	0.499285	0.093166	1	2.91789	3.2935	6.64681	4.63373	7.6989	9.07949	4.76085	6.5362	9.49027
Cre02.g095294			0.0952493	0.897797	1.05725	0.0284087	-0.694117	0.852474	1.82355	0.000161995	-0.0680429	0.963849	-0.779989	0.225487	0.871849	0.956025	3.4516	0.813691	2.09841	3.65264	2.29073	3.64093	6.98208
Cre02.g095500			1.86757	2.61382e-08	0.756307	0.0436268	-0.121864	1	3.39095	4.43819e-27	-0.145497	0.811028	-0.370657	0.722753	0.813334	3.00992	9.4246	0.543997	5.40063	9.35828	1.79646	6.25374	13.518
Cre02.g095600			-1.11917	0.0234202	1.41689	0.00281959	-0.564601	0.899244	1.38949	0.000329081	-0.0589843	0.964847	-0.669141	0.243699	1.04005	0.483872	2.97396	0.961172	1.36754	3.16543	3.11578	2.1501	5.62573
Cre02.g095650			-0.211817	0.470179	0.922349	0.000653163	-0.537641	0.680214	1.38207	8.30769e-10	-0.16652	0.671969	-0.21015	0.837229	6.03089	5.26617	17.4082	6.59762	10.5762	16.8629	8.83587	16.3698	21.8332
Cre02.g096050			1.14087	0.0669922	1.0251	0.0177869	-0.280457	0.982889	2.11678	6.1954e-05	-0.0362297	1	-0.782825	0.145552	0.301951	0.6755	1.44214	0.607411	1.4372	1.55709	0.765732	1.88984	2.97747
Cre02.g096250	FMO9	Flavin-containing monooxygenase	0.345739	0.661215	2.02176	0.000516817	-0.161961	1	2.1711	8.61298e-05	0.586456	0.388851	-0.954726	0.270489	0.409981	0.539688	2.04309	0.883891	2.29054	3.43549	2.40003	2.72925	7.41651
Cre02.g096455			0.494666	0.391934	1.00339	0.0154043	-0.177507	1	1.31404	0.00354876	-0.0211758	1	-0.811553	0.105253	0.782685	1.10496	2.15157	1.20364	2.3537	2.29623	1.05253	2.82186	4.52212
Cre02.g096700			2.75994	5.94984e-25	-0.0262749	1	-0.0354963	1	2.17924	7.28639e-16	0.0404438	0.990501	-0.221675	0.892064	5.25254	35.7308	26.2719	4.33087	37.6648	29.3193	4.3458	41.0146	38.476
Cre02.g097050			1.2962	2.95038e-10	-0.0395896	0.956196	-0.455137	0.805965	1.31658	3.77961e-10	0.0608121	0.92565	-0.550678	0.174313	18.4647	46.2042	51.3192	46.1228	47.2363	58.1756	44.9771	68.9441	94.7736
Cre02.g097200	SRR14	Scavenger receptor cysteine rich (SRCR) protein	-0.44601	0.684219	0.711813	0.500681	-1.20311	0.817401	2.40387	9.50391e-05	-0.250326	0.741243	-0.58615	0.609649	0.23597	0.171469	1.36824	0.193837	0.303631	1.27477	0.916206	0.742898	2.14743
Cre02.g097800	HLA3	Bicarbonate ABC transporter	7.61742	1.41709e-72	-0.484407	0.515883	0.12071	1	7.2444	1.23593e-67	1.76963	0.00785511	-0.145755	1	3.03642	590.515	509.696	1.35514	461.762	1891.67	1.07281	451.025	2339.54
Cre02.g098950	SYP72	Qc-SNARE protein, SYP7-family	0.850604	0.000519354	0.047584	0.933379	-0.0315366	1	1.37378	4.97038e-09	0.0577448	0.923931	0.0620127	1	4.79005	8.78046	13.7686	8.51656	9.55996	15.5539	6.98757	10.3952	16.6928
Cre02.g099750			1.41016	3.20066e-09	-0.63512	0.10488	0.330305	0.974748	0.208936	0.505116	0.212588	0.713717	0.196006	0.931337	3.49318	9.41127	4.52823	1.67885	6.41983	5.65731	1.25547	5.44595	5.54046
Cre02.g100000	RFA2	Replication protein A, 30 kDa subunit	-0.166635	0.730003	1.28357	0.000811969	-0.693461	0.784769	1.26898	0.000825243	0.261101	0.640438	-0.761719	0.219874	11.2688	10.1641	29.7407	15.9126	26.2781	39.2231	31.9649	45.1116	74.5238
Cre02.g101300			1.26949	0.000342224	0.695372	0.0468961	0.0666164	1	1.56562	1.16422e-05	-0.10539	0.881263	-0.0911675	1	3.50806	8.47019	11.4471	3.67289	14.7048	11.576	4.09015	14.9539	13.8673
Cre02.g101650			0.483485	0.30239	1.67666	1.46351e-05	-0.438544	0.935286	1.895	1.60721e-06	0.554628	0.239841	-0.60347	0.424264	3.47842	4.89976	14.019	8.77139	16.7274	22.9425	11.0612	24.1411	39.0177
Cre02.g102500	RAD51C	DNA recombination protein	-0.518807	0.0992544	1.05861	0.0024025	-0.364424	0.955132	1.06207	0.000131751	-0.082659	0.91768	-0.51814	0.442249	5.89852	4.14871	13.56	6.6075	9.19609	14.062	15.3285	12.6372	22.4681
Cre02.g102650			1.67526	6.75716e-09	-1.01816	0.00548654	-0.0761673	1	0.878483	0.00526994	-0.406775	0.398476	-0.174223	0.951968	2.35485	7.53864	4.79779	2.95688	3.9819	3.94397	2.38968	4.48047	4.97857
Cre02.g103150			0.35384	0.195404	0.955252	0.000560974	-0.0685782	1	1.03345	1.77471e-05	0.400933	0.240535	-0.00222133	1	11.4781	14.8717	25.9021	13.5321	30.4591	37.4722	15.3518	34.0702	41.9442
Cre02.g103350			0.167258	0.797011	1.44447	0.000846151	-0.674945	0.831381	2.46983	1.10966e-08	-0.412184	0.41306	-0.717052	0.267113	0.706032	0.795842	4.30911	1.09037	2.29842	3.51234	2.05192	3.92454	6.52193
Cre02.g103750			2.3878	1.87444e-11	0.10952	0.867242	-0.0674165	1	1.04494	0.00805021	0.859288	0.049725	0.119399	1	1.89189	9.91083	4.24675	4.26605	11.5173	8.56732	7.43779	12.8429	8.76279
Cre02.g104100			0.129228	0.83392	0.323961	0.548318	-0.476837	0.94898	1.51681	0.00115794	-0.633497	0.220227	-0.701213	0.387535	4.43201	4.87761	13.8238	2.84557	6.51711	9.85536	5.79447	9.64852	17.9468
Cre02.g104150			0.841565	0.0367883	0.929928	0.0123616	-0.316914	0.974748	1.48919	0.000116294	0.460455	0.318809	-0.475262	0.583929	1.61748	2.94148	5.00818	1.80644	5.91193	7.57645	3.51106	7.86202	11.7589
Cre02.g104500	CDJ4	Chloroplast DnaJ-like protein	-0.253779	0.423768	0.830044	0.0085712	-0.294884	0.963838	1.25264	6.05078e-07	-0.0868269	0.893569	-0.415791	0.539078	8.30839	7.06954	21.8692	8.22657	13.2552	22.5716	18.2611	17.32	33.5555
Cre02.g105050			0.13178	0.787409	1.38687	1.95965e-05	-0.457777	0.887958	1.2115	0.000823554	0.346084	0.411742	-0.719811	0.127456	3.21706	3.55564	8.17202	4.54699	9.87011	11.3998	6.04122	14.4373	21.0359
Cre02.g105750			1.05055	9.57943e-05	1.43918	3.00232e-05	0.145802	1	0.0604941	0.88595	1.33646	0.000413407	0.183805	0.937382	1.78338	3.74547	2.0864	4.53321	10.8235	5.68592	4.65601	10.4238	5.60873
Cre02.g105800			2.15562	2.82046e-14	0.475939	0.286162	0.0819541	1	1.8682	1.4126e-10	0.673528	0.15436	0.289469	0.86115	1.70512	7.65937	6.90916	1.80528	11.3938	12.0652	1.78676	11.4615	11.0041
Cre02.g105950	FAP174	Flagellar Associated Protein 174	1.50064	4.73354e-11	-1.32784	8.24089e-07	0.1193	1	0.383529	0.159971	-0.902025	0.00219896	-0.0435039	1	72.6111	210.723	105.294	48.041	87.7095	61.3022	60.0227	85.8527	70.6331
Cre02.g106000			1.76021	2.39999e-15	-0.958474	1.22849e-05	0.15184	0.996805	0.918019	0.000131506	-0.826714	0.000546616	0.351058	0.504324	6.41229	22.1623	13.6159	3.72869	11.9603	8.29223	3.80652	11.4824	7.2405
Cre02.g106050			1.65062	4.42004e-07	0.691993	0.0681561	0.240969	0.991916	0.551034	0.185526	0.888762	0.0419756	0.384313	0.750297	0.711057	2.26755	1.1777	1.24723	3.87307	2.32634	1.17287	3.49431	2.01036
Cre02.g106300			1.22878	2.48512e-05	0.082676	0.872136	0.17716	1	0.517944	0.119726	0.149276	0.75768	0.140279	0.952085	34.6167	80.9513	54.6245	40.7434	92.3509	65.7838	37.8445	86.957	67.0049
Cre02.g107000			1.8965	1.83841e-05	-2.16682	2.58368e-05	-1.7454	0.0832921	1.29277	0.00671809	-1.033	0.0812297	-1.51614	0.0348787	0.832504	3.21682	2.27185	0.926832	0.726229	1.20425	1.48442	2.62672	3.82562
Cre02.g107213			0.895346	0.00191187	-1.1006	0.000251655	0.424406	0.920342	1.36355	8.99662e-07	-2.13629	2.09423e-13	1.01673	0.0613411	4.03268	7.59282	11.5016	0.943465	3.75806	2.8453	0.822296	2.97159	1.56735
Cre02.g107600	GAK	UDP-D-glucuronate kinase	0.672975	0.0144529	-0.518792	0.112576	-0.137877	1	1.30826	3.74365e-07	-0.87412	0.00547051	-0.366956	0.64106	5.60711	9.06964	15.3151	3.29212	6.68041	9.13635	6.15203	7.84355	13.1565
Cre02.g107950			1.22928	1.03306e-08	0.206713	0.492719	0.236372	0.963838	0.835212	0.000252256	0.109637	0.801375	0.0336999	1	11.0709	26.3146	22.0192	16.5547	32.1081	25.6695	16.2912	29.0372	28.058
Cre02.g108250			1.05232	1.06214e-05	-0.207021	0.479315	0.0985847	1	0.450609	0.0996515	0.0193721	1	0.0971908	0.979205	10.6089	22.0659	16.1532	8.55082	20.4956	17.745	8.57333	20.3546	18.5239
Cre02.g109050	OPR5	OctotricoPeptide Repeat Protein	1.02623	0.00217701	-0.495872	0.436665	0.476265	0.974748	-0.875575	0.0171629	0.857781	0.19866	0.42932	0.845323	3.70585	7.64848	2.27617	8.12254	5.70674	4.41894	2.93199	4.39269	3.67456
Cre02.g109200			1.92482	3.56453e-10	0.674354	0.0466479	0.122082	1	0.961656	0.00359432	0.476195	0.239104	-0.0324731	1	27.8941	105.784	59.3747	36.2218	182.124	90.6505	51.337	177.96	104.237
Cre02.g109400			1.14083	3.09004e-07	0.123663	0.666612	0.328085	0.885004	0.485478	0.0557389	0.12553	0.716048	-0.0389703	1	16.1729	36.2746	24.9577	22.8588	41.546	29.7943	24.2209	35.2958	34.1635
Cre02.g109750			1.59463	6.49129e-15	-0.274605	0.353711	0.226124	0.974748	0.304349	0.228948	0.225082	0.532052	0.0960558	0.986827	9.89717	30.5572	13.686	8.22361	26.4402	17.2393	8.26497	24.1169	18.0798
Cre02.g109800	CPLD32	conserved FAD dependent oxidoreductase	1.43383	2.88274e-08	0.0867848	0.848197	0.402316	0.887958	0.296491	0.376464	0.406963	0.255421	0.23425	0.831507	4.17167	11.3566	5.66212	4.3228	12.8554	8.1594	4.45571	10.3678	7.77154
Cre02.g109850	PIGC	phosphatidylinositol N-acetylglucosaminyltransferase, subunit C	2.40534	1.43786e-27	0.0978456	0.834607	0.211449	0.984287	1.21214	3.69837e-07	0.689321	0.0380215	0.203009	0.880418	5.37787	28.8914	13.7769	4.79626	32.5661	24.1881	8.67408	30.024	23.531
Cre02.g110050			1.33716	1.96459e-06	-0.302105	0.380496	-0.00298707	1	0.492191	0.138931	0.231586	0.594765	-0.234576	0.846018	2.08186	5.41328	3.3308	1.82682	4.5525	4.15956	1.82046	4.86504	5.46695
Cre02.g111200			1.80444	1.24419e-11	0.380145	0.264053	0.335711	0.949764	0.363855	0.271002	0.837929	0.0116435	0.275559	0.798512	5.40881	18.9766	7.63271	8.17079	26.4332	14.9494	6.58925	22.2942	13.8446
Cre02.g112250	CAL2	Calpain family cysteine protease	1.14909	8.13278e-05	-1.50112	3.82415e-06	0.268818	0.978836	0.514816	0.122709	-1.1387	0.00115986	-0.350137	0.745868	9.83386	22.5556	15.9382	3.41214	8.21192	7.74116	3.687	7.27028	11.0093
Cre02.g112333			10.2738	1.22168e-44	-1.02085	0.127414	0.204244	1	9.36883	1.07059e-36	-0.240552	0.834545	0.27674	0.962015	0.00778706	12.902	7.65161	0	6.97636	7.09175	0.0111468	6.43008	6.56483
Cre02.g112366			9.4386	4.73974e-19	-0.919778	0.133139	0.0211353	1	8.53811	9.80565e-14	-0.205704	0.855853	0.111521	1	0	7.2205	4.27198	0	4.14075	4.03657	0	4.35458	4.22925
Cre02.g112701			2.75091	6.10527e-12	0.255828	0.389999	0.597974	0.601119	0.566285	0.342769	0.912435	0.0275334	0.198886	0.916637	0.317165	2.15838	0.532311	0.157787	2.72878	1.06792	0.253188	1.91916	1.03569
Cre02.g113750			0.28611	0.635397	1.38501	0.000653163	-0.0324143	1	1.45682	0.002529	0.123436	0.880607	-0.38904	0.758025	1.93941	2.35638	5.8566	3.48139	6.63188	7.04152	3.43803	7.23741	10.2971
Cre02.g113751			0.534381	0.186184	1.37189	1.44085e-05	-0.206036	0.991916	1.23362	0.000453675	0.690111	0.0484493	-0.461152	0.457275	2.01363	2.95459	5.23108	3.41421	8.1466	9.26006	5.63081	10.018	14.3495
Cre02.g113850	PBGD2	Porphobilinogen deaminase	-0.572814	0.0820516	1.39665	0.00113028	-0.644026	0.88424	1.26516	1.47021e-05	0.37459	0.514659	-0.403144	0.76928	5.46428	3.78873	14.5911	7.24333	10.2906	20.5885	11.2178	17.1489	30.3972
Cre02.g114100	PDE22	3',5'-cyclic-nucleotide phosphodiesterase	1.29888	3.02453e-06	0.151271	0.771	-0.0082445	1	0.274713	0.441119	0.492528	0.280001	0.273438	0.857377	1.94021	4.89554	2.6599	5.46571	5.65546	3.99355	3.64375	6.07539	3.68559
Cre02.g114800			1.54096	5.62887e-10	0.254606	0.389445	0.224805	0.974748	1.44399	1.56707e-08	0.102252	0.822801	-0.21037	0.826335	10.7371	31.6024	32.1033	15.5533	39.9657	37.8519	18.9872	36.429	48.8256
Cre02.g115350			1.686	6.43451e-16	-0.0687912	0.869902	0.619944	0.393575	0.18272	0.514493	-0.0568891	0.929136	0.212796	0.818961	12.3596	40.2187	15.6554	11.3982	40.6664	16.1984	9.59206	28.2316	15.6742
Cre02.g116600	ELG23	Exostosin-like glycosyltransferase 23	1.32356	9.40612e-09	0.682541	0.00321079	0.0945277	1	1.0446	1.50843e-05	0.245629	0.430208	-0.231068	0.761319	15.0093	37.9906	34.436	22.5798	64.5459	44.1786	30.2096	64.4894	58.0355
Cre02.g117250			-0.504266	0.0594408	0.411218	0.184911	-0.614752	0.604611	1.26875	1.94161e-07	-0.530817	0.0974061	-0.576897	0.193982	13.9387	9.94793	37.098	14.2205	13.9861	27.9768	17.4151	22.8193	46.6912
Cre02.g118600	FTSZ1	Plastid division protein	0.260702	0.643773	1.20179	0.00910027	-0.768362	0.831454	1.61596	0.000465367	0.268211	0.700446	-0.818002	0.315838	18.5486	22.4557	62.3524	23.8333	54.9663	82.4704	48.7484	99.481	163.136
Cre02.g119700			0.848681	0.000369526	0.0244531	0.994586	-0.212336	0.978836	1.10951	3.07036e-06	-0.065569	0.921585	-0.112628	0.971906	8.46507	15.5389	20.2331	10.4016	16.5804	21.1251	6.59438	20.4654	25.3964
Cre02.g119850	PDE9	3',5'-cyclic-nucleotide phosphodiesterase	1.47257	2.53662e-07	-0.982837	0.00372331	0.156035	1	0.630063	0.0516336	-0.119659	0.856594	-0.00652089	1	2.84366	8.04195	4.87338	1.90999	4.2792	4.88821	1.91797	4.09207	5.50313
Cre02.g141550			1.99353	1.50357e-24	0.171836	0.670919	0.223903	0.982889	1.41557	1.47801e-12	0.128251	0.811736	-0.0533418	1	37.3753	150.831	110.65	64.9214	179.655	131.311	70.4086	163.76	152.301
Cre02.g141746			2.5914	3.09345e-05	0.902645	0.0467297	0.335489	0.978052	0.836544	0.340217	0.834019	0.262774	-1.3489	0.051289	0.20557	1.31038	0.416053	0.736349	2.59757	0.826347	1.71117	2.21242	2.37056
Cre02.g141850			1.29488	0.00297938	0.355263	0.484262	-0.220742	1	1.90043	5.93043e-06	0.299616	0.606549	-0.168235	0.968923	1.33619	3.31856	5.40545	1.04861	4.46578	7.36166	2.43508	5.54441	9.26929
Cre02.g141986			1.20739	0.00088484	-11.2084	5.76778e-19	0	1	0.964557	0.011611	-8.34477	1.60382e-16	2.61063	0.704463	1.69747	3.99164	3.64235	0.00971387	0	0.010644	0.0095067	0	0
Cre02.g142186	FTSZ2	Plastid division protein	0.489566	0.304875	1.00404	0.0217862	-0.840325	0.704976	2.02463	1.22811e-06	0.194501	0.785832	-0.722951	0.362331	6.95856	9.87397	30.8456	9.58081	21.042	38.8709	20.4305	40.0762	72.2066
Cre02.g143052			2.07024	0.000235432	0.296102	0.48177	0.478899	0.913092	0.595917	0.459001	1.62932	0.000134012	0.499735	0.5367	0.6478	2.79506	1.1089	2.35211	3.70578	3.68003	2.68041	2.76321	2.94045
Cre02.g143392			1.38585	0.00406484	0.544829	0.0984386	0.0265239	1	0.662352	0.257338	-0.115086	0.90059	-0.134323	0.99633	0.673859	1.79283	1.18686	0.970231	2.77981	1.20406	1.41405	2.88931	1.4743
Cre02.g143550	LCI16, ELI4	Early light-inducible protein	3.86969	5.75417e-23	0.211845	0.759346	0.381767	0.978052	2.02924	2.12042e-07	0.939198	0.094029	0.516152	0.729105	13.2243	192.359	58.4505	28.7891	240.49	124.134	35.8921	196.616	97.1466
Cre02.g143567			1.83094	4.1671e-14	0.281536	0.252711	0.104065	1	1.59142	1.74729e-10	0.107656	0.771295	0.256205	0.687054	8.82797	31.8343	29.4282	5.05539	40.9177	34.3839	5.73012	40.5109	32.3484
Cre02.g143650			2.7413	4.80738e-23	0.502771	0.13344	0.310266	0.963838	1.45813	3.75236e-07	0.662742	0.0637369	0.249372	0.842988	7.02503	47.1368	21.1902	6.62549	71.6379	36.6819	11.9162	61.5026	34.7225
Cre02.g144006			0.796015	0.00651655	-0.432426	0.228166	-0.439842	0.900278	1.03809	0.000264089	-0.101871	0.872159	-0.0705188	1	1.56435	2.78696	3.59353	2.42015	2.1469	3.62097	1.69925	3.1164	4.27552
Cre02.g144650	PTB12	Sodium/phosphate symporter	5.96486	1.45434e-26	-1.00936	0.00202109	0.607999	0.877547	2.25219	0.0183862	2.32636	5.8409e-07	-0.29365	0.834651	0.0347459	2.32289	0.200484	0.12954	1.21288	1.05572	0.0743444	0.854245	1.44617
Cre02.g144800	LCI8	N-acetylglutamate synthase/acetylglutamate kinase	1.19806	2.98182e-07	-0.655215	0.0127014	0.333221	0.914804	0.480221	0.072319	-0.219363	0.549573	0.505261	0.256428	21.6805	50.2832	33.4848	23.8978	33.7913	31.0456	18.5188	28.5997	24.5598
Cre02.g145451			3.07957	2.98902e-09	0.496862	0.459183	0.445762	0.978052	0.891138	0.15218	1.37729	0.035202	0.300171	0.932987	0.634984	5.31087	1.27553	1.1514	8.22742	3.70094	2.12028	6.43081	3.35478
Cre02.g146250	NFS1, NIFS1	Cysteine desulfurase	1.50754	4.64318e-13	-0.278914	0.256285	0.316661	0.890792	0.469478	0.0510665	-0.192117	0.536422	0.145794	0.894075	37.3173	107.179	57.265	34.0513	93.8511	54.3014	29.2228	80.1685	55.1547
Cre02.g146450	CYG60	Adenylate/guanylate cyclase	1.47495	9.7549e-11	-1.00721	0.000726617	-0.112726	1	0.287062	0.315473	-0.357384	0.363458	-0.00627527	1	8.08572	23.0297	11.0533	7.84246	11.9249	9.2554	7.52267	13.7951	10.4387
Cre02.g147100	FAP265	Flagellar Associated Protein 265	1.51823	6.00986e-09	-0.681724	0.0429976	0.363438	0.947063	0.711879	0.0130786	0.213492	0.660796	0.442714	0.563867	90.1153	265.395	165.431	40.2742	172.21	208.309	42.2525	142.488	169.914
Cre02.g147300			1.20879	8.61588e-09	-0.466863	0.0342208	0.168615	0.978836	0.519349	0.0277745	-0.0436936	0.944078	0.266128	0.637152	17.277	40.9008	27.8263	17.7094	30.8667	29.045	20.4608	29.2537	26.9279
Cre03.g144164	RSEP2	Intramembrane metalloprotease	1.53392	2.1385e-11	0.188949	0.518735	0.309759	0.912674	0.493416	0.0645453	0.200578	0.563111	0.259506	0.733721	13.913	40.7589	21.8077	21.6866	49.1825	26.9905	13.9099	42.2343	25.3682
Cre03.g144707			-0.96529	0.000619282	0.432635	0.325148	-0.829726	0.604611	1.06379	7.65172e-05	-0.653147	0.128641	-0.436749	0.65714	6.89486	3.57534	16.0137	4.11493	5.11083	11.0967	9.53549	9.69107	16.8261
Cre03.g144987			2.47433	4.34784e-15	0.156183	0.79703	0.338014	0.974748	1.00916	0.00327709	0.681734	0.164832	0.321148	0.845992	1.73182	9.67808	3.90878	2.79531	11.5317	6.65495	2.22483	9.72244	6.02391
Cre03.g145267			0.916204	0.000432011	0.820358	0.00284147	0.138189	1	1.16546	7.43754e-06	1.01502	0.000240248	-0.201779	0.86071	6.81851	12.9529	16.8793	13.3074	24.4357	37.4856	13.1122	23.6111	47.9928
Cre03.g145347			1.38439	4.93722e-07	-0.520117	0.169441	0.325195	0.964563	-0.197171	0.589879	0.128137	0.847803	0.406476	0.683207	14.2952	37.9976	13.9862	20.0583	27.711	16.3049	20.3275	23.6147	13.7832
Cre03.g145567	CGL18	Conserved in the Green Lineage	1.34992	5.04903e-05	-0.423572	0.357348	0.23322	1	0.779021	0.0369596	0.269406	0.650696	0.589	0.501742	2.43607	6.37964	4.76116	5.44	5.00208	6.11007	3.90776	4.54246	4.5739
Cre03.g145587	CPLD1	Conserved in the Plant Lineage and Diatoms	1.05426	6.37357e-05	0.058533	0.960633	0.564295	0.895785	0.872937	0.00156224	0.252252	0.676347	0.353603	0.804278	10.1318	21.3931	20.793	15.1547	23.5299	26.707	12.0841	16.9685	23.3901
Cre03.g145687		DNA repair protein, XPGC/Rad2 homolog	0.29702	0.581669	1.15096	0.0041729	-0.510378	0.908802	1.89765	1.55239e-05	-0.326616	0.553528	-1.01784	0.074455	7.94925	9.87289	32.3431	11.0828	23.2465	28.5057	21.2167	35.254	64.7805
Cre03.g145807			-0.22782	0.713327	2.48786	3.04618e-09	-0.23042	1	1.73817	2.21046e-05	0.463564	0.350754	-0.732002	0.236323	0.467665	0.405312	1.72945	0.722849	2.41467	2.61731	1.16582	3.01717	4.87769
Cre03.g146227			1.5824	2.0422e-08	0.717352	0.0351756	0.373624	0.943669	0.507644	0.137743	0.43136	0.331334	-0.559405	0.394269	1.75518	5.34706	2.73732	2.31233	9.25197	4.02699	3.4743	7.59854	6.69185
Cre03.g146547			1.33285	1.63355e-06	1.31344	0.000591959	0.0916627	1	0.305342	0.383777	1.69685	1.19389e-05	0.343921	0.800991	10.4395	26.2898	14.2775	26.8589	70.4774	50.4509	30.5247	70.3057	44.4553
Cre03.g148800			-0.474963	0.222322	0.836737	0.0218991	-0.345794	0.963714	1.05695	0.00166058	-0.252065	0.59889	-0.472042	0.522497	4.00327	2.9025	9.12188	3.09164	5.51315	8.48633	5.14915	7.46104	13.1306
Cre03.g148950	CGL43	Putative RNA binding protein with S1 domain	1.29478	2.02391e-08	-0.304201	0.422617	0.435185	0.900278	0.193235	0.524387	-0.0581934	0.956998	0.879328	0.0613411	27.4011	67.924	35.2362	30.5928	58.2187	36.0368	17.5574	45.9467	21.9356
Cre03.g149050			0.110273	0.883684	-0.30036	0.770161	0.560203	0.985458	2.62535	7.24593e-10	-2.06064	0.000637056	-0.740935	0.641697	0.466151	0.512204	3.20965	0.146581	0.433422	0.838628	0.519343	0.313987	1.56971
Cre03.g149650	CCD1	related to carotenoid 9,10-9',10' cleavage dioxygenase	1.71029	2.13732e-15	0.0134431	1	0.409097	0.881078	0.959627	2.79634e-05	1.34492	1.12113e-07	0.980689	0.00419662	18.7744	62.0594	40.3856	19.9054	66.5538	111.262	17.3811	53.3504	63.2147
Cre03.g149851			1.04251	4.28895e-05	0.51399	0.0851332	0.117853	1	0.186707	0.580836	0.831759	0.00698306	0.39084	0.561386	4.86029	10.15	6.16391	6.96298	15.3528	11.7868	5.59195	15.0614	10.0997
Cre03.g150750			0.642349	0.173787	-0.0419765	0.989367	-0.795484	0.718109	1.51317	0.0001308	-0.26618	0.625899	-0.328196	0.803254	1.13921	1.80345	3.54799	1.41625	1.84972	3.24793	2.2436	3.40451	4.59155
Cre03.g151050			-0.265855	0.365255	0.580644	0.0361207	-0.34037	0.908454	1.03308	1.39419e-05	-0.188335	0.606375	-0.258653	0.744636	5.24695	4.43445	11.9391	5.30578	6.97721	11.3562	6.59515	9.40962	15.1972
Cre03.g151650		S-adenosyl-L-methionine-dependent methyltransferase	5.01728	3.5586e-39	-0.120353	0.856903	0.328838	0.974748	3.65022	4.94718e-23	-0.0724671	0.955739	0.301647	0.8576	7.74085	252.268	107.564	19.7125	247.114	110.565	23.4293	209.787	100.731
Cre03.g153100			1.23484	0.00207884	0.704362	0.0985201	-0.183064	1	1.25259	0.00224013	-0.00445434	1	-0.624707	0.448044	5.0755	11.9714	13.198	5.67591	20.8826	14.5617	12.9934	25.264	25.0652
Cre03.g155001	ISA1	isoamylase, starch debranching enzyme	1.78808	3.95092e-11	-0.112849	0.860518	0.56967	0.885004	0.52498	0.0938854	0.0690373	0.955907	0.491493	0.605083	23.1942	80.3707	36.7956	14.3071	79.8617	42.4791	12.2763	57.2744	33.752
Cre03.g155600			1.15991	5.01413e-05	0.333594	0.372426	0.127807	1	1.20008	3.83542e-05	0.0670415	0.940125	-0.0174659	1	7.00364	15.8242	17.7473	6.25104	21.1705	20.5646	9.89476	20.6213	23.0719
Cre03.g156250	FAP186	Flagellar Associated Protein 186	1.13721	1.58707e-09	-0.4489	0.101601	0.364282	0.895469	0.398666	0.0664141	-0.154809	0.698805	0.385563	0.485	160.791	359.113	236.226	126.967	277.102	230.601	143.269	229.327	196.104
Cre03.g156300	FAP405	Flagellar Associated coiled-coil protein 405	1.06891	0.000174604	-0.404549	0.208828	0.475229	0.871412	0.447339	0.178177	-0.471609	0.194537	0.0416671	1	12.1126	26.189	18.6206	8.85992	20.4489	14.4016	12.2398	15.7222	15.513
Cre03.g156550			0.386496	0.412958	1.43892	0.000426929	0.0907607	1	1.18226	0.00270092	0.30012	0.606212	-0.244533	0.903778	0.857411	1.12737	2.13635	0.811521	3.27413	2.90091	0.668963	3.27571	3.84498
Cre03.g157200			1.29257	4.89905e-05	0.0400042	0.988196	-0.102332	1	0.0304914	0.948897	0.570377	0.255737	0.00381974	1	3.5928	8.79833	4.01596	2.93791	9.74536	6.52928	3.52767	11.147	7.33742
Cre03.g157350			1.57955	1.45359e-10	0.0606381	0.893764	0.219235	0.974748	0.884238	0.000937387	0.878649	0.000496178	0.354515	0.508572	4.82472	14.8096	10.0183	7.60216	16.0615	19.7703	8.21462	14.7136	17.2828
Cre03.g157650			-0.107091	0.8663	1.59821	0.000162198	-0.253364	0.996805	1.81088	1.4393e-05	0.497577	0.285689	-0.314968	0.811701	0.964804	0.913144	3.77143	2.06661	2.93953	5.83211	2.38845	3.72325	8.09609
Cre03.g157850	TRXL1	Thioredoxin-like	1.29556	6.69688e-08	1.24513	5.41492e-07	0.391414	0.885004	0.508645	0.0690548	1.25882	1.17585e-06	-0.180446	0.875001	7.57742	18.9439	12.1279	21.1362	47.2191	31.4616	21.1467	38.2958	39.4345
Cre03.g157900			1.55674	2.11199e-05	1.32124	0.00100695	-0.516464	0.909557	1.70073	5.21538e-06	0.835442	0.0694363	-0.725229	0.314604	2.20635	6.62816	7.91805	3.66465	17.4147	15.4583	7.12641	26.4635	28.6924
Cre03.g157950			1.12831	0.00498085	-0.815715	0.101611	0.135324	1	0.875464	0.0404612	-1.06404	0.0467411	-0.706361	0.490372	3.36987	7.66069	7.03647	2.72339	4.45714	3.59389	3.28769	4.31287	6.52517
Cre03.g158464			1.17242	0.0012737	0.577663	0.128943	-0.458078	0.904045	1.28341	0.000416912	0.430891	0.339041	-1.01259	0.0315204	0.5282	1.20503	1.41978	0.553343	1.89977	2.09312	1.20552	2.78198	4.73719
Cre03.g158500			1.10439	4.40107e-09	0.0617365	0.856665	0.317255	0.881078	0.283933	0.216654	0.468654	0.0407385	0.311012	0.466766	17.2629	37.6384	23.5083	20.7291	41.4941	35.1192	16.7516	35.4697	31.6675
Cre03.g160750	MTP3	Cation efflux transporter, membrane protein	1.63302	1.36323e-09	-0.71348	0.0133005	0.0571365	1	1.08298	0.000193641	-0.663793	0.0461146	0.18705	0.908178	1.83754	5.75396	4.34127	1.57457	3.7354	2.96589	1.80534	3.8296	2.92198
Cre03.g161050			0.397447	0.463211	1.35698	0.00259907	-0.625774	0.892264	2.0142	8.32149e-06	-0.207542	0.777511	-1.2294	0.0493709	4.60943	6.13455	20.4624	6.11604	16.7198	19.4823	14.3777	27.4229	51.102
Cre03.g161578			0.00436282	0.992809	0.484613	0.194933	-0.28711	0.974748	1.00449	0.00102544	-0.115476	0.862798	-0.465098	0.5488	15.3133	15.774	34.0226	15.5065	22.9573	34.1697	26.94	29.8304	52.8351
Cre03.g161750		lunapark domain protein involved in vesicle localization	0.0642259	0.897489	1.35638	3.80936e-05	-0.138535	1	1.33301	0.000132195	0.363973	0.391306	-0.506564	0.432839	5.40377	5.69635	14.871	17.2947	15.4935	21.0616	17.953	18.2524	33.5717
Cre03.g162250	CGL35	Conserved in the Green Lineage	0.0201851	0.968024	1.25079	0.000815483	0.00828792	1	1.59376	1.48743e-07	-0.417307	0.356029	-0.29803	0.820484	2.43435	2.49799	8.14347	2.05711	6.31387	6.67018	4.05504	6.69427	9.15901
Cre03.g162333			-0.184812	0.723139	1.46643	4.96395e-06	-0.136364	1	1.31039	0.000340858	-0.209199	0.626514	-0.287071	0.761384	0.503831	0.449199	1.40551	0.313915	1.31375	1.31523	0.730032	1.5426	1.78829
Cre03.g162800	LCI1	Low-CO2-inducible membrane protein	13.1602	7.15476e-54	-0.290149	0.776059	-0.804725	0.934844	12.6089	1.06794e-50	-1.97229	0.0106697	-2.04796	0.0442525	0.136406	1270.3	947.639	0	1138.6	266.477	9.42519	2120.07	1244.27
Cre03.g163300	CDT1	DNA replication initiation factor, CDT1-like	0.35987	0.561729	1.91173	1.41022e-05	-0.511326	0.917838	2.04267	8.5752e-06	0.502054	0.339333	-0.938816	0.118721	0.427233	0.556424	1.93398	0.67675	2.20746	3.00575	1.26238	3.35503	6.47561
Cre03.g163400			1.51993	2.52052e-08	-0.63027	0.0502098	0.340365	0.953946	-0.117692	0.764881	0.43188	0.278209	0.771215	0.105771	10.2205	30.0405	10.6582	8.14244	20.2815	15.2954	8.43854	17.0373	10.0302
Cre03.g163850			0.0477443	0.941108	1.62582	2.76944e-05	-0.65455	0.822077	1.68918	0.000152817	0.531069	0.257055	-0.884947	0.115418	1.50509	1.56719	5.3444	2.65327	5.16567	8.46889	4.214	8.64181	17.542
Cre03.g164050	KIN15-1	Kinesin motor protein	1.13617	0.00160064	1.17756	0.0124761	-0.11456	1	1.0523	0.00468972	0.815372	0.137448	-0.775223	0.380066	3.67913	8.24887	8.53884	6.95491	19.6019	16.2151	10.6652	22.5722	31.1431
Cre03.g164450			-0.0990359	0.815694	1.92572	6.69163e-11	-0.00493259	1	1.11203	0.000181797	0.536556	0.12041	-0.165099	0.920503	1.04291	0.989134	2.49056	1.9312	3.97925	3.95855	2.03763	4.25627	4.99705
Cre03.g164500			-0.245304	0.611796	1.35927	0.000149558	-0.0471523	1	1.03174	0.00513545	0.0964327	0.895405	-0.0455517	1	2.80588	2.41758	6.41234	5.07641	6.55516	7.46182	3.92804	7.19958	8.61185
Cre03.g166201			-0.32863	0.468392	1.42977	0.000202423	-0.766872	0.616737	1.17378	0.000579914	0.640686	0.112653	-0.615298	0.297017	2.39441	1.91641	5.98337	2.93209	5.48439	10.2028	7.98497	9.95711	17.4172
Cre03.g167000	UBC3	E2 Ubiquitin conjugating enzyme	1.24743	0.00212964	1.44897	1.09898e-05	-0.161559	1	1.68376	2.61683e-05	0.850911	0.0197237	-0.209683	0.898939	3.65356	8.67903	12.7972	7.06168	25.5147	25.518	12.023	30.4077	33.0309
Cre03.g167150	FMO1	Flavin-containing monooxygenase	0.933148	0.000415439	-0.126076	0.829857	-0.0261029	1	1.38393	6.51109e-08	-0.183323	0.757511	0.125066	0.994712	3.71359	7.19026	10.7877	5.8311	6.98416	10.328	3.94166	7.58353	10.5715
Cre03.g167300			1.54645	1.47429e-06	0.978667	0.00149644	0.26216	0.974748	0.266737	0.549783	1.73049	5.76991e-08	0.216022	0.875001	1.44519	4.34144	1.98398	2.51652	8.90667	6.96967	4.72966	7.91385	6.72567
Cre03.g167924			0.0267682	0.957691	0.16672	0.77547	-0.384809	0.963838	1.53225	7.88004e-06	-1.1119	0.00814179	-0.942277	0.110764	12.7314	13.0393	40.3906	8.27739	15.6272	20.5952	19.8641	21.7251	44.2706
Cre03.g168700		Phosphoglycolate phosphatase/4-nitrophenylphosphatase	1.68749	3.9927e-19	0.125724	0.74806	0.384239	0.895785	0.573103	0.00634012	0.367297	0.290213	0.348619	0.616839	104.425	341.938	173.026	141.121	391.757	240.894	122.725	320.279	211.761
Cre03.g169350			1.35233	0.001192	-2.14942	6.77646e-06	-0.654521	0.913092	1.19059	0.0061048	-1.49281	0.00301218	-0.930427	0.255103	2.84292	7.53227	7.33741	0.717771	1.73792	2.81373	1.61937	2.92088	5.95433
Cre03.g169700		tRNA (guanosine-2'-O)-methyltransferase	1.0112	3.49377e-06	-0.0410903	0.966308	0.666121	0.616737	-0.383789	0.150271	0.226847	0.626227	0.499268	0.442013	12.4557	25.4646	10.658	13.885	26.1346	13.5194	8.40736	17.5801	10.7029
Cre03.g169900			1.30796	5.40117e-10	0.0763621	0.842642	0.378179	0.864617	0.520739	0.028414	0.292076	0.338638	0.29778	0.624922	39.8225	99.6913	63.307	50.5762	111.146	84.0229	41.1391	91.2158	76.5459
Cre03.g170001			1.28325	0.188999	-0.550467	0.584914	0.389615	1	3.546	4.47803e-08	-0.729488	0.116291	0.452356	0.764907	0.0814665	0.214835	1.15117	0.105543	0.157904	0.744572	0.110286	0.123539	0.61257
Cre03.g170750	RNP3	Small nucleolar ribonucleoprotein U3 component	1.06662	0.00187115	0.298295	0.651404	0.439412	0.974748	-0.451447	0.296023	1.33283	0.020239	0.0619997	1	4.44583	9.47105	3.52787	16.318	12.2618	9.94819	8.93077	9.65936	10.5659
Cre03.g171200			-0.127431	0.748954	0.720501	0.0911527	-0.101932	1	1.03023	0.000330484	0.0572376	0.973729	-0.133598	0.992485	1.22549	1.13692	2.80807	1.48654	1.99524	3.15382	1.11645	2.28662	3.88179
Cre03.g171950	PEPC2	Phosphoenolpyruvate carboxylase	2.10288	3.60256e-18	-0.903071	0.0108311	-0.0296168	1	0.358543	0.223709	-0.613734	0.140638	0.62565	0.330664	32.3519	141.131	46.7837	33.4571	79.4924	32.3195	19.8307	86.3539	23.5374
Cre03.g173550			2.10529	1.62124e-13	-0.166204	0.753103	-0.113152	1	1.54128	2.13472e-07	0.163113	0.798296	0.19333	0.934516	5.73946	24.918	18.3058	12.0743	23.6488	22.3893	8.30977	27.2248	22.042
Cre03.g174672			1.67639	1.39579e-09	-0.485178	0.0979959	0.0934414	1	0.958944	0.00191799	-0.375925	0.322699	-0.0829241	1	2.00212	6.45972	4.29928	1.78938	4.8796	3.59748	2.09297	4.87464	4.28596
Cre03.g174700			1.44356	0.000806201	0.272303	0.560938	-0.307318	0.974748	1.50417	0.000490263	0.154408	0.814332	0.168496	0.957077	0.601856	1.66594	1.88034	0.438114	2.12997	2.31049	0.972545	2.82347	2.31449
Cre03.g175600			1.37889	3.90214e-11	-0.714048	0.0871417	0.13521	1	-0.154176	0.600202	0.628575	0.196004	0.25993	0.894075	1.30891	3.44502	1.31059	0.646913	2.22666	2.19707	0.330624	2.16283	2.04961
Cre03.g175700			1.04332	1.73909e-06	0.868332	1.23507e-05	0.139549	0.991766	0.469556	0.0589782	1.03903	2.53499e-07	0.357944	0.349145	7.34402	15.345	11.3465	13.8925	29.5986	25.1274	13.8177	28.6382	21.9613
Cre03.g176350	PLAP5	plastid lipid associated protein	1.70469	0.00204076	1.90143	0.00575911	0.0998657	1	1.64304	0.00374458	1.9315	0.00822339	0.177625	1	0.950168	3.09594	3.26692	5.135	12.7036	13.8556	2.28013	12.588	13.7339
Cre03.g177350			1.41723	1.09629e-09	-0.452858	0.1004	-0.0259909	1	0.738356	0.00339202	0.339316	0.303805	0.354765	0.561832	71.3856	193.327	133.638	47.625	149.533	179.286	53.1161	162.086	158.826
Cre03.g177500			0.314135	0.360527	0.771166	0.0156314	-0.19914	0.996805	1.12852	0.000138399	0.143134	0.78691	-0.128957	0.972966	29.1665	36.3522	69.9682	31.6559	66.4616	84.9375	59.9358	81.3197	103.736
Cre03.g177750		related to EDS5, enhanced disease susceptibility gene	1.41267	3.46417e-07	0.262779	0.41938	-0.0424864	1	0.435979	0.198927	0.65242	0.0414123	0.0617727	1	3.22838	8.64547	4.80024	3.79082	11.0655	8.25823	3.83845	12.1553	8.86193
Cre03.g178014			3.83304	1.56708e-16	0.363777	0.316536	1.15879	0.0496128	1.43728	0.0240391	1.78955	6.51572e-06	0.349789	0.761384	0.705696	10.1019	2.08975	1.1478	13.8429	7.96754	0.527991	6.58657	6.96475
Cre03.g178650	MCM6	Minichromosome maintenance protein	-0.00155584	0.998134	1.76947	3.45865e-05	-0.458796	0.955951	1.78649	0.000167514	-0.0339114	1	-0.717909	0.385525	10.1053	10.161	38.3123	11.6887	37	40.998	18.9117	54.0524	75.6246
Cre03.g178700			0.252847	0.526645	0.859777	0.0244147	-0.485708	0.900278	1.12399	0.000386361	0.20451	0.715189	-0.383479	0.719553	1.28176	1.54296	3.10234	1.69798	2.97919	3.90655	2.22007	4.45869	5.69234
Cre03.g179250			1.15364	1.70015e-07	1.07591	6.78553e-08	0.247578	0.927255	0.657759	0.0062925	0.908572	1.49925e-05	0.41973	0.228394	7.92362	17.8096	13.9196	12.5113	39.7766	28.1668	19.4903	35.7355	23.6495
Cre03.g179600			1.17588	1.3968e-05	0.736495	0.0036769	-0.245795	0.963838	1.28898	2.69372e-06	1.03845	2.95655e-05	-0.12549	0.939228	4.60323	10.598	12.4422	10.9594	18.6061	27.9472	16.2097	23.4679	33.9922
Cre03.g179800	LCI24	Low-CO2-inducible membrane protein	1.1516	2.82925e-10	-0.665004	0.0023506	0.169749	0.979572	0.900958	2.37958e-06	-0.49493	0.0440227	0.128007	0.916986	567.942	1281.47	1181.09	488.174	850.568	909.887	536.21	806.544	927.952
Cre03.g179840			0.717098	0.039307	0.0608635	0.957957	0.0570179	1	1.31731	4.79141e-05	-0.802759	0.0800668	-0.429486	0.728728	7.18155	11.8728	19.664	4.29158	13.2111	12.3367	8.35012	13.5101	18.6944
Cre03.g179961			-0.0397727	0.94497	1.73246	9.62734e-06	-0.591737	0.885004	1.58527	6.9078e-05	0.352133	0.511828	-0.874141	0.141474	1.28115	1.25491	4.27379	1.71461	4.45582	5.91965	2.52362	7.13734	12.1873
Cre03.g180050			1.20553	0.0465326	1.4084	0.00480146	-0.501993	0.954735	2.30277	2.39997e-05	0.481378	0.439726	-0.944441	0.194853	0.562086	1.31859	3.06301	2.01786	3.73705	4.71675	3.60233	5.64468	10.1857
Cre03.g180350	CKS1	Cyclin dependent kinase regulatory subunit	0.74509	0.0500265	0.811132	0.0522009	-0.537178	0.900278	1.49443	3.86249e-05	0.107564	0.905989	-0.937359	0.121776	23.139	39.3615	70.9307	37.3924	73.013	84.9378	82.6563	112.867	181.436
Cre03.g180550	FPN2	Flagellar Associated 5'-nucleotidase	-0.340231	0.319646	0.688994	0.029027	-0.444314	0.885004	1.22991	7.32641e-06	-0.0648811	0.926996	-0.442831	0.416818	2.98777	2.39314	7.74809	3.48963	4.06652	8.10095	4.32377	5.90817	12.2939
Cre03.g181576			0.127386	0.767223	1.09236	0.000432278	-0.291747	0.963838	1.27006	5.18277e-05	0.133917	0.791915	-0.529819	0.314604	2.65713	2.93698	7.03145	2.32078	6.62001	8.54066	5.25035	8.6503	13.7048
Cre03.g181600			0.404172	0.49592	1.2376	0.00730838	-0.167924	1	1.76403	7.23316e-05	-0.217751	0.746955	-0.697386	0.366725	1.34832	1.78623	5.00328	1.56075	4.49872	4.7571	2.07232	5.39666	8.5942
Cre03.g181650			-0.162433	0.740338	1.40971	0.000124501	-0.338589	0.964563	1.04932	0.00577617	0.291701	0.566312	-0.582291	0.400766	5.19227	4.66595	11.7889	6.75193	13.2344	15.9336	10.54	17.8224	26.6007
Cre03.g183300			1.53835	1.16705e-07	1.35653	0.00047031	0.368514	0.963838	0.781217	0.0140495	0.705758	0.126589	0.401496	0.745868	20.5096	60.0156	38.6389	29.345	163.15	68.6504	53.6837	134.762	58.3879
Cre03.g183800			0.799688	0.0634727	1.12952	0.00121602	-0.195725	1	1.68993	8.32556e-06	0.271801	0.557888	-0.511991	0.418262	1.34291	2.36146	4.73704	1.81017	5.47804	6.32105	4.37446	6.68854	10.1026
Cre03.g184151		N-acetyltransferase	1.38946	4.16999e-08	0.271232	0.346912	0.354059	0.895469	0.490432	0.098982	-0.0361274	0.980163	-0.251869	0.770292	14.0113	36.9264	21.6704	17.2589	47.6153	23.1391	21.4119	39.6572	30.7665
Cre03.g184500			0.949011	0.0465326	1.18491	0.0126278	-0.747076	0.862703	1.7798	0.00011198	0.367505	0.578478	-1.0625	0.135676	7.14965	14.016	27.0455	11.6154	33.7137	38.1534	23.9987	60.0703	89.455
Cre03.g186700			0.507265	0.38139	2.44648	3.96797e-08	0.256966	1	2.438	5.44162e-09	0.79897	0.0984216	-0.733648	0.315131	0.434724	0.630624	2.60158	1.59993	3.64125	4.97136	2.0461	3.24646	9.28377
Cre03.g187150			1.54582	9.46863e-12	0.798104	0.00122585	0.269428	0.953946	0.756257	0.00247154	0.601832	0.0325745	-0.102338	0.975558	10.6744	31.4724	19.9703	16.4503	58.1422	32.8746	16.5931	51.3731	39.6807
Cre03.g187350	UNI3	Delta tubulin	1.65486	1.98482e-13	0.259988	0.339884	0.0185105	1	1.62455	1.41422e-12	-0.0650139	0.904012	-0.151062	0.89902	8.02164	25.578	27.2828	10.1148	32.4192	28.5161	17.4277	34.1207	35.4576
Cre03.g187400			1.95266	3.87165e-12	-0.659886	0.120823	0.046138	1	1.94246	1.24599e-11	-0.905012	0.0430012	-0.456464	0.69061	0.890289	3.48898	3.80528	0.466789	2.33257	2.19716	0.54262	2.4128	3.38909
Cre03.g187650			1.049	0.00162767	0.712327	0.0436021	0.233303	0.991543	0.81178	0.0217838	1.15526	0.000894379	0.499111	0.466382	1.49745	3.14087	2.90452	1.90742	5.45942	7.03557	2.23973	4.94443	5.59414
Cre03.g187700	HEL19	DEAD/DEAH box helicase	2.44191	7.19419e-30	0.559723	0.0558648	0.193087	0.991543	1.36626	1.86935e-09	0.641986	0.0452921	0.418802	0.495312	1.27902	7.06704	3.71671	1.26549	10.9883	6.17629	1.38908	10.2421	5.20292
Cre03.g187750			3.36992	2.51675e-21	1.24681	0.00335348	0.574496	0.900278	1.86141	9.42893e-06	1.87775	2.599e-05	0.353696	0.828153	0.604631	6.44004	2.45909	0.798926	16.3134	9.94006	1.1959	11.6359	8.67961
Cre03.g187850			0.980313	0.0500265	0.0184689	1	-0.0353494	1	2.24715	1.30065e-06	-1.15107	0.0368825	-0.171105	0.995108	2.53917	5.02589	13.2732	1.23747	5.42182	6.50747	3.3904	5.94598	8.22739
Cre03.g188650	PLAP2	Plastid lipid associated protein	1.22761	1.21323e-06	0.117655	0.779261	-0.0616395	1	1.22237	2.40714e-06	0.27003	0.487685	-0.0849806	1	7.46179	17.63	19.2731	12.0439	20.3384	25.3484	14.7983	22.6316	30.0363
Cre03.g188900			-0.533243	0.297841	1.32339	0.00100541	-0.608717	0.822956	1.28167	0.00117018	-0.400045	0.368944	-0.593536	0.339873	1.79653	1.24677	4.81546	2.89175	3.30754	4.00634	4.22123	5.39983	6.77522
Cre03.g189300	PLAP10	Plastid lipid associated protein	1.2117	2.70675e-09	-0.741275	0.000401053	0.0820396	1	1.25772	1.47734e-09	-0.74924	0.000557814	-0.0268643	1	38.5026	90.9534	102.173	35.6856	56.9839	65.9098	35.8698	57.4237	75.2258
Cre03.g189350			1.44235	2.96468e-07	-0.0937337	0.880721	0.367488	0.956737	2.07424	2.24486e-13	0.0767718	0.934686	0.267303	0.854887	54.4683	148.345	251.806	55.3633	148.67	292.458	65.9034	122.793	270.168
Cre03.g189550	ZIP3	Zinc/iron transporter	0.841807	0.00162602	0.0438665	0.955959	-0.46923	0.842402	1.76607	3.14715e-12	-0.648833	0.0358645	-0.57096	0.206838	12.3351	22.3398	46.2001	19.44	24.3751	32.1041	24.2067	36.051	53.6172
Cre03.g189600			1.25253	8.72195e-05	0.704502	0.0140788	0.0895765	1	0.991585	0.00336331	0.565439	0.092265	0.237688	0.824737	2.19028	5.30457	4.8464	2.72303	9.15148	7.81022	3.88065	9.18587	7.4319
Cre03.g189901			0.511847	0.208092	0.488177	0.169081	0.564769	0.842402	1.18911	0.000499716	0.514385	0.117696	0.313263	0.691148	4.5602	6.69929	11.6634	9.76891	9.85496	18.1411	10.0673	7.09837	16.3456
Cre03.g191750			0.332639	0.463774	0.582042	0.181983	-0.229081	1	1.12233	0.00294905	0.116327	0.885383	0.221202	0.917158	1.31651	1.66885	3.19135	2.06094	2.67635	3.76761	1.61481	3.33902	3.61075
Cre03.g192550	RAD50	DNA repair protein	0.224488	0.424268	1.04527	2.5755e-05	-0.159417	0.998062	1.18998	1.9147e-07	0.141117	0.721799	-0.267119	0.73113	5.39416	6.3815	13.7201	7.02786	13.9729	16.3706	7.7156	16.5832	22.0767
Cre03.g193600			1.15521	9.47801e-08	-0.430839	0.0550239	0.121872	1	0.0646121	0.843766	0.0853495	0.840359	-0.0743424	0.996241	9.95394	22.4759	11.6413	12.953	17.6194	13.3348	11.3459	17.2623	15.6712
Cre03.g193750	GCST	Glycine cleavage system, T protein	1.22035	3.16984e-10	-0.00254277	1	0.251591	0.956737	0.760266	0.000229402	0.00248559	1	0.150622	0.90232	123.92	292.943	233.501	130.365	307.957	252.072	130.228	276.105	254.951
Cre03.g193900		High mobility group protein	-0.114524	0.867245	1.50589	0.00169455	-0.745417	0.852474	1.38588	0.00645789	0.347797	0.594765	-1.21665	0.0607091	2.37879	2.20357	6.71558	3.55106	6.69931	9.55214	8.81651	11.9821	24.9344
Cre03.g194650	FAP121	Flagellar Associated Protein 121	1.0572	0.000926271	1.20014	0.000347591	0.34802	0.960118	1.09545	0.000718882	0.649428	0.100662	0.147913	0.963931	2.57335	5.38885	6.0499	6.67495	13.2467	10.3977	3.64671	11.0972	10.5613
Cre03.g194700	AGL1	Alpha glucosidase	0.48071	0.317224	-0.603027	0.255657	0.0830684	1	2.12837	1.94656e-08	-1.8744	1.2456e-05	0.00266006	1	0.586967	0.831555	2.82028	0.213191	0.56997	0.840602	0.494577	0.573254	0.934038
Cre03.g195200	CGL76	Conserved in the Green Lineage	2.22456	9.82938e-14	-0.0154238	1	0.498231	0.916109	1.25717	7.35783e-05	0.418639	0.428251	0.586387	0.490558	9.12653	43.1797	24.3657	25.195	45.2495	35.1801	11.146	34.1829	26.0671
Cre03.g195450	POC11	Centriole proteome protein	0.296595	0.648159	0.444122	0.569356	-0.549298	0.973526	1.76389	0.000336083	-0.493772	0.550902	-0.877058	0.480917	1.09466	1.35902	4.06914	0.782425	1.95485	3.16234	2.07454	3.05261	6.53734
Cre03.g196100			-0.0508824	0.906479	1.25131	1.09898e-05	-0.326045	0.943669	1.11617	0.000274338	0.115394	0.823965	-0.503681	0.336259	9.26006	9.00291	22.1329	15.0035	22.7778	26.143	16.8143	30.4741	41.6159
Cre03.g196500			0.110149	0.80779	1.63654	1.76081e-07	0.0134441	1	1.2992	7.1594e-05	0.471653	0.218144	-0.36881	0.655586	2.84559	3.09021	7.68647	3.82885	10.2624	11.725	5.626	10.8452	16.9121
Cre03.g197513			1.05944	0.000463516	-1.08086	0.0090254	-0.0590975	1	0.107598	0.797329	-1.09574	0.0161218	-0.265441	0.901543	24.2561	51.8775	29.1985	14.2243	25.4766	14.8921	15.5399	28.3988	19.8951
Cre03.g197600			0.203786	0.633216	0.893306	0.00677529	-0.0118464	1	1.07214	0.00147737	-0.118248	0.843539	-0.645641	0.206115	1.92196	2.22633	4.44711	2.91953	4.41051	4.5005	3.36104	4.74415	7.89908
Cre03.g197750	GPX3	Glutathione peroxidase	1.05255	9.41476e-06	0.180436	0.704177	0.0926314	1	0.6128	0.0180529	0.44823	0.311466	0.166113	0.95094	46.5906	97.1845	79.4539	110.957	117.378	116.87	52.4619	117.501	116.399
Cre03.g198250		LCI12 paralog	1.41339	1.08551e-10	-2.19378	7.12152e-14	0.134495	1	0.132407	0.661828	-2.79427	4.99168e-21	0.247577	0.843142	422.84	1134.46	515.942	175.078	263.167	80.0778	111.086	255.823	75.4908
Cre03.g199087			1.3916	0.00826681	1.93399	0.0063236	-0.154167	1	2.18263	1.28397e-05	1.29931	0.102785	-0.179772	1	0.5067	1.35158	2.58167	2.75066	5.57097	6.97779	2.13696	6.66365	8.86234
Cre03.g199199			2.90219	2.32004e-06	-1.32997	0.00501498	-0.174135	1	0.493493	0.619335	-0.586919	0.594619	-1.33292	0.252661	0.192728	1.46006	0.292575	0.12747	0.625515	0.210508	0.148099	0.734714	0.600692
Cre03.g199400	ORC2	Origin recognition complex subunit 2	0.321586	0.556964	1.42426	0.000140505	-0.718424	0.705663	1.76158	5.47703e-05	0.341318	0.490158	-0.71525	0.223586	1.92135	2.42922	7.13287	3.13039	6.91761	9.97605	4.89501	12.1567	18.4174
Cre03.g200150			1.2722	0.0042432	-0.431395	0.410068	0.0727474	1	0.949794	0.0455654	-0.939291	0.0692836	-0.440288	0.770849	3.74989	9.4085	8.33831	2.69468	7.14386	4.54788	4.38663	7.2495	6.95197
Cre03.g200207			1.28614	0.000689043	0.386532	0.347523	-0.0558716	1	1.41851	0.000182525	0.109573	0.88346	-0.14022	0.97827	1.10465	2.73098	3.21551	1.42176	3.76433	3.86211	2.17786	4.16954	4.73625
Cre03.g200900			0.142562	0.813055	1.26818	0.00297402	-0.820341	0.704976	1.35532	0.00308066	0.766179	0.108162	-1.14617	0.0447562	1.24239	1.39215	3.48757	2.37456	3.54584	6.5381	3.00968	6.6703	16.232
Cre03.g201050	ZNJ2	DnaJ-like Zinc-finger protein	1.08007	2.61676e-05	-0.0841536	0.891882	0.207392	1	0.130231	0.715504	0.554921	0.181657	0.418562	0.641697	9.93565	21.2252	12.0673	10.2838	21.2647	19.1916	7.70509	19.6266	16.0342
Cre03.g201150			2.40733	9.17957e-26	-0.41283	0.094461	0.511777	0.630716	0.979257	0.000104075	0.450082	0.110587	0.454852	0.275713	2.58193	13.9352	5.7095	3.39473	11.0168	8.47467	3.8367	8.22022	6.85975
Cre03.g201332			1.30068	9.44991e-08	-0.0995322	0.809656	-0.0276734	1	0.493543	0.0859886	0.237889	0.542998	-0.220387	0.840379	3.96886	9.97338	6.19007	4.95799	9.78254	7.95937	4.8183	10.6355	10.3592
Cre03.g201550	MMP20	Matrix metalloproteinase	1.40287	7.39813e-07	-0.308578	0.364663	0.1919	0.996805	0.650205	0.0449449	-0.000751041	1	0.136291	0.960777	2.21331	5.93727	3.83816	2.76608	5.07249	4.18029	1.99914	4.74667	4.25899
Cre03.g201950			1.20971	0.00967066	-2.44758	2.91076e-05	-0.0851963	1	-0.238601	0.692517	-0.809482	0.269297	0.96137	0.418262	5.89505	13.9258	5.81757	6.9328	2.66527	3.45688	11.5055	3.00264	1.97111
Cre03.g202150	DMC2	Putative DNA methylase	1.15665	0.00025951	2.28152	8.6007e-16	0.253343	0.974748	1.31353	3.43768e-05	1.46309	5.55429e-07	-0.446485	0.457275	0.936542	2.12605	2.57793	3.19083	10.9552	7.8446	3.18503	9.78265	11.9133
Cre03.g202250			0.505183	0.248254	1.76782	1.724e-07	-0.455421	0.900278	1.64473	1.51109e-05	0.610951	0.129952	-0.580136	0.362331	3.34175	4.78234	11.472	9.19177	17.3325	19.3384	12.5432	25.3128	32.2977
Cre03.g202300			0.0613056	0.918878	2.06506	2.59658e-07	-0.628586	0.862833	1.39299	0.000749302	0.745225	0.106735	-0.752369	0.253851	0.899194	0.958199	2.6213	1.27477	4.21651	4.81337	3.02977	6.94275	9.06372
Cre03.g202339			0.923592	0.182837	0.588821	0.226116	-0.244996	1	1.75724	0.00355295	-0.0150159	1	-0.467331	0.594177	0.952564	1.81362	3.47185	2.0223	2.85156	3.85279	2.82799	3.64223	5.94962
Cre03.g202875			0.0843437	0.850931	1.57733	4.64132e-06	-0.122251	1	1.43014	2.68169e-06	0.243837	0.620481	-0.23535	0.871147	0.713213	0.762078	2.14671	1.50659	2.43556	2.74754	1.15623	2.82073	3.64229
Cre03.g202950	TRX14	EF-Hand domain-containing thioredoxin	1.52838	5.73442e-14	-0.408878	0.231816	0.0427792	1	1.49416	5.46082e-13	-0.631432	0.0743353	-0.146011	0.952714	67.4462	196.828	211.355	59.866	157.206	147.929	47.6655	162.239	182.649
Cre03.g203121			1.35681	7.87956e-10	-0.468733	0.091414	0.0453209	1	0.872445	0.000193099	-0.32858	0.329719	-0.0335343	1	32.9872	85.0736	66.828	27.7847	65.4755	57.9902	24.6491	67.6915	66.2985
Cre03.g203350			0.263113	0.442283	0.780454	0.012972	-0.231071	0.981385	1.03251	0.000190515	0.23852	0.570587	-0.260788	0.80158	1.58302	1.91082	3.61462	2.3045	3.50374	4.62471	2.20195	4.39076	6.18075
Cre03.g204465		GT90 family protein 36	2.55389	4.52748e-07	1.96269	0.000113355	0.512369	0.956737	4.43589	7.21674e-27	1.70711	0.000504303	0.463886	0.761319	0.20444	1.24042	4.99302	0.145207	5.15355	17.7956	0.220856	3.85548	14.426
Cre03.g204577	DNJ31	DnaJ-like protein	6.75462	1.95926e-29	2.74632	0.0004893	0.531078	0.988776	9.11369	1.22579e-52	1.21706	0.186478	0.41792	0.925364	0.0490554	5.75461	32.5399	0.128198	42.2024	83.0371	0.0829512	31.0074	69.869
Cre03.g204900			-0.705512	0.0576387	2.01649	5.51238e-08	-0.310124	0.974748	1.06665	0.00124496	0.437791	0.348492	-0.369874	0.74345	2.82835	1.76463	6.52853	4.01575	7.4776	9.66216	7.17508	9.89263	13.9874
Cre03.g205100			2.4778	3.67154e-05	0.842316	0.355574	0.757799	0.963838	1.26682	0.0540473	0.438147	0.728179	1.72581	0.188948	1.5275	8.35749	4.0223	1.87457	16.5899	6.04475	0.475625	10.4348	2.02291
Cre03.g205428			1.49797	0.000449205	1.45	2.96861e-06	0.264282	0.974748	1.31151	0.00314411	0.668716	0.0892619	-0.450093	0.530719	0.836184	2.39831	2.27791	2.07435	6.97641	4.02104	2.30351	6.19044	6.16014
Cre03.g206250			1.41748	7.22462e-11	-1.36164	7.3091e-09	0.294774	0.955951	0.9702	3.12264e-05	-0.386763	0.190685	0.81754	0.0195561	4.58519	12.4804	10.038	2.16763	5.10087	8.3276	2.42377	4.43665	5.25323
Cre03.g206452			3.49467	4.31244e-34	-0.357765	0.30952	0.467693	0.885004	1.44096	9.9209e-07	-0.0119832	1	0.325509	0.744333	18.1138	205.611	53.922	23.3374	170.787	58.7068	23.6624	131.654	52.4745
Cre03.g206500			0.282488	0.531589	-2.07867	1.46819e-08	-0.269434	1	1.19713	0.00102441	-2.4642	1.54172e-14	0.226714	0.92655	1.50895	1.8543	3.82991	0.339507	0.471111	0.756739	0.290764	0.597047	0.721451
Cre03.g206750			1.60857	1.90597e-08	1.24443	0.000577333	0.755418	0.672294	0.326678	0.363293	1.34563	0.000338236	-0.0632158	1	22.7336	70.1725	31.4261	16.1698	176.719	88.5979	24.7113	111.448	102.716
Cre03.g207041			1.24456	5.62887e-10	-0.0939165	0.724792	0.142636	0.982889	0.619405	0.00532818	-0.148041	0.60382	-0.165432	0.824449	7.54966	18.1206	12.8739	6.56802	17.9549	12.6456	6.71695	17.3247	15.8395
Cre03.g207800	ADH5	Alcohol dehydrogenase	2.62868	4.01676e-12	-0.761071	0.175145	0.340257	0.992861	0.946128	0.0218183	0.521623	0.450903	0.905759	0.342565	22.7662	141.037	49.7642	52.8936	88.5408	75.6891	47.4041	74.5387	44.9463
Cre03.g207918			0.0975595	0.801083	1.20599	1.09898e-05	-0.104765	1	1.01638	0.000318791	0.0349176	0.986763	-0.63862	0.115504	4.01413	4.34079	8.92557	6.20027	10.6249	10.0674	6.45152	12.1664	17.5049
Cre03.g210513			2.5658	4.56827e-13	0.592363	0.311033	0.513813	0.963714	0.317034	0.481757	2.31698	1.02416e-05	1.0285	0.228231	27.026	159.39	37.4701	108.1	257.882	201.397	48.9906	192.474	109.987
Cre03.g212417			1.15018	0.0180055	0.837096	0.116505	-0.0597766	1	1.78875	8.49302e-05	0.018622	1	-0.920137	0.260744	0.653798	1.48437	2.45295	1.32062	2.78555	2.75532	1.70674	3.09387	5.87204
Cre03.g212641			2.9417	2.81892e-15	0.829154	0.0487428	0.434789	0.954735	0.647456	0.14152	2.05708	4.72287e-07	0.391057	0.77234	1.86131	14.3687	3.1507	4.32248	27.4052	14.6102	10.5734	21.5486	12.4585
Cre03.g212977			5.1729	6.97301e-34	0.989409	0.0516459	0.576442	0.927255	4.70931	7.09026e-29	1.39335	0.00793906	0.428451	0.808142	1.10642	40.0179	31.5745	5.1769	85.3483	90.9681	11.7968	60.8974	76.1553
Cre04.g211700			0.500884	0.44138	2.01798	9.69861e-06	-0.479145	0.938831	1.91574	0.000128811	0.587699	0.27288	-0.848077	0.201443	0.462321	0.671145	1.91945	0.798647	2.85592	3.19281	1.6064	4.24411	6.44486
Cre04.g211750			1.42509	4.26394e-05	0.283314	0.779261	-0.00531752	1	0.599844	0.139648	1.05463	0.217492	0.228837	0.996241	2.01797	5.54881	3.40265	6.01928	7.10875	7.69935	7.15989	7.59131	7.3187
Cre04.g211950	ELG32	Exostosin-like glycosyltransferase 32	0.900747	0.0657021	1.24601	0.00599283	-0.0713353	1	1.81611	2.4185e-05	0.530959	0.327634	-0.615861	0.479416	0.947675	1.7936	3.62975	2.2181	4.5084	5.86639	3.64461	5.05178	9.96907
Cre04.g212550	TTL7	Tubulin tyrosine ligase	2.10514	8.12157e-13	0.00468986	1	0.239839	0.978052	1.48797	2.17524e-06	-0.0870769	0.897339	-0.195805	0.897204	1.04616	4.60688	3.29542	0.808047	4.83006	3.35418	1.47199	4.35857	4.28044
Cre04.g213050			-0.536714	0.218016	1.81565	3.59306e-06	-0.628253	0.861445	1.10746	0.00452029	0.502395	0.307871	-0.732172	0.268629	6.54203	4.5367	15.3579	10.4609	17.0567	24.011	20.8522	28.0589	44.7557
Cre04.g213652			-0.383088	0.349723	1.86607	7.08993e-08	-0.731207	0.604611	1.43002	8.70753e-06	0.143366	0.807995	-0.51433	0.448582	0.378985	0.296723	1.14347	0.585579	1.13727	1.37391	0.616238	2.01453	2.19638
Cre04.g214000			1.53627	1.2562e-08	1.84253	6.91601e-11	0.0497381	1	1.1133	8.98164e-05	1.90339	2.01222e-11	0.141012	0.95094	2.26604	6.61702	5.46195	8.31762	25.3393	22.0917	6.13396	26.0775	22.4854
Cre04.g214350	POLA1	DNA polymerase alpha, catalytic subunit	0.584975	0.212995	1.59897	1.80644e-05	-0.477325	0.913092	1.78945	1.93257e-05	0.552284	0.230883	-0.626618	0.378471	1.59354	2.41697	6.07389	2.41393	7.76758	9.73659	4.21311	11.5174	16.8993
Cre04.g215050	CHYB	Beta-carotene hydroxylase, putative chloroplast precursor	1.85819	0.00629774	1.92261	0.0538865	0.737379	0.978052	-0.840885	0.292187	3.55269	0.000752764	0.779938	0.826404	1.66089	6.01304	0.9816	14.1402	24.4031	12.927	2.94584	15.6537	8.4355
Cre04.g215400	AKC3	conserved expressed protein related to ABC1/COQ8 mitochondrial putative ser/thr kinase	2.25404	1.19622e-27	-1.00823	0.000774068	-0.13843	1	0.945847	1.99685e-05	-0.00227622	1	0.333562	0.714199	8.80226	42.6639	18.9865	11.1632	22.3224	20.3574	9.22982	26.2208	18.0878
Cre04.g215900			5.21328	1.94992e-25	0.760816	0.126878	0.0326961	1	3.84998	8.64071e-15	1.09114	0.0377886	0.424198	0.794445	0.378862	14.1292	6.1031	3.73563	26.1768	14.0875	5.35493	27.223	11.8307
Cre04.g215952			2.93937	8.83142e-08	3.9636	1.27771e-33	0.488348	0.857861	2.77029	1.1455e-06	2.8887	9.33862e-18	0.314888	0.753683	0.296845	2.43926	2.33896	7.74223	40.3989	19.1001	9.60605	30.7082	17.2449
Cre04.g216550			2.36546	5.00367e-09	-3.14152	3.89542e-08	-0.611929	0.963838	2.4858	1.47734e-09	-3.07242	6.74602e-08	-1.30014	0.16883	0.905819	4.74419	5.53252	0.270718	0.560899	0.723911	0.145837	0.921446	2.00596
Cre04.g217200			1.39663	3.07218e-11	-0.175659	0.507233	-0.0181655	1	0.691871	0.00253849	-0.0892443	0.820497	-0.0476576	1	26.3036	70.131	47.4408	33.3793	65.579	47.8414	29.9455	70.7666	55.5948
Cre04.g217240			5.86531	3.42587e-24	1.72565	8.96465e-07	0.573777	0.858713	3.91521	8.11864e-07	1.42011	0.00309688	0.459134	0.717045	0.200003	12.4896	3.45784	1.52227	43.5698	10.2475	2.80845	31.1874	8.41047
Cre04.g217500	URN3	Putative inosine/uridine-preferring nucleoside hydrolase	1.19028	0.0100361	0.110195	0.874051	-0.0335144	1	1.22127	0.00898136	0.953223	0.0186535	0.439961	0.644865	0.770015	1.77841	1.9982	0.959231	2.03607	4.19552	1.27741	2.23161	3.48361
Cre04.g217903			0.904416	0.000287882	0.279294	0.403416	-0.0796429	1	1.22105	9.31497e-07	-0.279145	0.467139	-0.254977	0.79832	17.4164	33.0492	45.1997	8.33455	42.5554	40.5539	13.3967	47.8022	54.0029
Cre04.g217906			1.04916	0.000111768	-0.297022	0.412926	0.34431	0.948136	0.284932	0.398516	-0.410942	0.300634	-0.298231	0.776112	13.4993	28.7752	18.6982	10.5929	24.2822	14.9941	12.171	20.3262	20.5573
Cre04.g217908	FAP79	Ankyrin Repeat Flagellar Associated Protein 79	0.961809	5.66697e-06	1.24006	1.06354e-07	0.294959	0.923622	1.06928	5.86948e-07	0.748146	0.00354911	0.0156745	1	1.74259	3.45632	4.10939	1.98598	8.56987	7.38941	1.74571	7.46323	8.22116
Cre04.g217909			1.09401	0.00322668	0.791437	0.199622	0.698373	0.919242	-0.57955	0.194472	0.878277	0.223927	0.123347	1	1.075	2.3106	0.783695	1.76942	4.28687	1.59091	1.6105	2.82155	1.63553
Cre04.g217916			0.727052	0.299923	-1.62693	0.00754656	-0.217425	1	1.75275	0.00273624	-1.63783	0.000349472	-0.934292	0.252886	0.55648	0.931326	2.09936	0.476844	0.320587	0.7292	0.486313	0.392017	1.57817
Cre04.g217930			1.10661	1.21164e-05	-0.287136	0.381321	-0.177653	1	0.55182	0.0557619	-0.263883	0.513909	-0.222319	0.855278	2.12071	4.66815	3.51809	1.55318	4.00189	3.12903	2.1302	4.82828	4.06329
Cre04.g217946			0.519038	0.162259	1.06875	0.00101325	-0.220112	0.991916	1.74253	1.33561e-07	-0.0265171	1	-0.1988	0.903925	8.5968	12.3732	31.7237	9.02923	27.8258	33.9461	14.0829	34.4236	43.7714
Cre04.g217962	LCI12	Low-CO2-inducible protein	1.20491	6.38359e-08	-2.10123	3.51276e-15	0.244466	0.978052	-0.0149432	0.966185	-2.95481	2.88234e-21	0.0817037	1	19.2214	44.8779	21.1631	7.12846	11.062	2.95126	4.38133	9.94135	3.09189
Cre04.g217977	CSU3	Chlamydomonas-specific family U protein	1.76831	0.000432105	1.06574	0.00121676	0.287556	0.972754	1.58787	0.00240352	0.472042	0.30808	0.0311972	1	0.429122	1.54495	1.5002	1.31697	3.37166	2.2352	1.20221	2.96707	2.4822
Cre04.g218050	RWP8	RWP-RK transcription factor	1.04288	0.00325456	-0.692148	0.0624282	0.129445	1	0.272226	0.535573	-0.0133884	1	0.00665543	1	9.55552	20.3068	13.2488	7.64377	12.9606	13.8882	6.08842	12.6404	15.3552
Cre04.g218350			1.20189	2.02836e-08	0.159389	0.531844	0.156868	0.98284	0.698995	0.00256146	0.387654	0.111533	0.139867	0.886429	31.5283	74.2404	56.909	53.321	86.5474	80.9479	71.3589	82.7263	81.9234
Cre04.g218750	THB4	Truncated hemoglobin	1.58034	1.43655e-16	-0.0842685	0.764143	0.357725	0.782536	0.469342	0.0327899	0.2021	0.445095	0.23199	0.670552	26.7521	81.3073	41.1998	30.4152	80.7304	51.265	26.8644	67.1614	48.8634
Cre04.g219725			1.94418	8.22503e-10	-0.331807	0.365781	0.311662	0.963838	1.1739	0.000743104	0.405061	0.327835	0.419713	0.595493	1.09905	4.35336	2.8417	1.23856	3.60431	3.97144	1.25243	3.09703	3.33652
Cre04.g220550			1.18487	0.00327033	-1.35462	0.00301884	-1.21177	0.368899	1.01976	0.0154093	-0.369034	0.531476	0.269592	0.904471	0.675099	1.55745	1.51935	0.725262	0.647281	1.28754	1.4119	1.60018	1.19142
Cre04.g220850			4.29467	2.72979e-08	-3.49897	1.15412e-07	0.112355	1	3.1352	4.98271e-05	-3.4779	2.27003e-07	0.0919093	1	5.61953	116.274	58.3035	4.64212	10.3534	5.28521	2.83094	10.1601	5.57023
Cre04.g221000			1.09434	0.000684998	0.298448	0.448296	0.428641	0.912591	-0.0240283	0.960111	1.35503	5.85472e-05	1.08625	0.0174802	3.31436	7.14126	3.55018	4.22724	9.33548	9.96893	2.20561	7.40508	5.27476
Cre04.g221450	PHC54	Pherophorin-chlamydomonas homolog 54	3.19353	1.01415e-21	-0.480192	0.473926	0.218077	1	2.10852	1.34022e-09	0.39479	0.630971	-0.60216	0.722253	1.14325	10.712	5.60357	1.14479	8.01706	7.81351	1.17445	7.31687	13.3366
Cre04.g221550		FAD-dependent oxidoreductase	3.65183	2.56767e-23	0.551889	0.329537	0.0380269	1	1.89087	3.39902e-07	1.38558	0.00995789	0.0802115	1	3.75392	46.9045	15.1705	13.8912	74.5635	43.6305	10.9442	77.3644	46.3516
Cre04.g221600			2.45004	1.91753e-15	0.0634521	0.944249	0.389081	0.956735	1.95753	8.58342e-10	1.72782	1.66248e-06	1.01666	0.0494336	2.54221	14.0341	10.9289	1.35087	15.6452	39.2025	1.69437	12.7288	21.7894
Cre04.g222000			1.842	5.5449e-11	0.251388	0.593878	0.604004	0.861445	-0.600395	0.0697857	0.398523	0.439466	0.146323	0.98346	3.25483	11.9626	2.44934	2.00653	14.9184	3.40261	2.04643	10.424	3.457
Cre04.g222750	CCP2	Low-CO2-inducible membrane protein	5.91274	8.49599e-15	1.01221	0.162107	-0.132745	1	5.84981	3.72173e-14	0.797886	0.35342	-0.377308	0.920773	3.84476	226.031	235.441	9.09015	505.238	455.857	66.0054	588.88	670.743
Cre04.g222800	LCID	Low-CO2 inducible protein D	5.81936	1.14514e-35	0.966397	0.0521805	0.234875	1	6.26212	1.68366e-39	-0.0942381	0.946559	0.0568096	1	2.82311	158.476	236.39	4.28904	336.561	240.351	21.2754	303.954	262.447
Cre04.g223100	CAH1	Carbonic anhydrase	8.51689	1.15867e-101	-3.46948	8.25236e-14	-2.24849	0.000334564	9.05787	4.96947e-110	-2.86024	6.00056e-10	-2.32695	2.68946e-05	13.9084	5174.29	8334.04	2.66297	492.242	1225.49	3.14284	2492.77	6886.66
Cre04.g223250	LCIE	Low-CO2 inducible protein E	4.5001	3.21046e-19	2.40077	8.30306e-05	-0.309844	1	4.19143	2.61165e-16	2.0737	0.00122013	-0.550464	0.78785	0.312025	7.35792	6.43433	0.243405	41.9648	29.9061	0.211358	55.4008	49.2411
Cre04.g223300	CCP1	Low-CO2-inducible chloroplast envelope protein	9.03335	3.00302e-47	1.03733	0.101949	0.0831126	1	8.99376	8.33518e-47	0.820212	0.271936	0.0189659	1	2.00265	1037.4	1110.3	2.60005	2334.5	2158.32	4.94614	2345.22	2398.31
Cre04.g223350	CYG62	Adenylate/guanylate cyclase	3.11672	2.25075e-26	0.473913	0.191941	0.357229	0.954735	2.31799	4.82302e-15	0.700838	0.0645395	0.586612	0.337941	2.79632	24.3949	15.4194	1.59994	36.2685	27.029	2.27731	30.1136	20.3204
Cre04.g223375			1.1315	0.000381188	-3.01183	1.17997e-16	-0.559529	0.900278	0.262409	0.516045	-1.44171	0.000131375	-0.488303	0.606264	3.63402	8.07202	4.95473	0.484966	1.05438	1.95759	1.39854	1.66447	3.03578
Cre04.g223700			1.70604	1.03306e-08	-0.118047	0.835768	0.476634	0.904045	1.37131	1.07292e-05	-0.564363	0.196578	0.306657	0.823387	5.41246	17.8419	15.3166	3.46536	17.4149	11.4146	3.29724	13.3637	10.3415
Cre04.g224750	VAM1	Endosomal R-SNARE protein, Vamp7/Nyv1-family (R.III)	1.1258	8.61198e-08	-0.00900687	1	0.273738	0.916909	0.631797	0.00576944	0.272134	0.328357	0.081271	0.986827	45.397	100.769	77.9803	55.0131	105.383	102.764	56.5636	92.7837	108.044
Cre04.g224826			1.18927	0.00014514	-0.019395	1	-0.2451	0.982889	0.617679	0.0815884	1.42474	1.63989e-05	-0.265877	0.830951	2.23812	5.26782	3.81606	7.5246	5.37977	11.2322	5.30883	6.80957	14.974
Cre04.g224850			1.44358	4.786e-06	-0.0889245	0.896747	-0.222152	1	0.693161	0.0665167	1.55834	1.09825e-05	-0.235634	0.869718	0.901411	2.50744	1.66012	3.40403	2.46522	5.19967	2.83293	3.06819	6.87346
Cre04.g224867			1.00002	0.00229301	-0.321666	0.466089	0.503561	0.900278	0.641546	0.0728775	-1.11438	0.00459057	-0.362428	0.770292	22.1883	45.9926	39.5498	13.8428	37.9103	19.3357	16.323	28.4797	27.8784
Cre04.g224947			1.12748	0.00115448	0.0883769	0.93553	-0.198659	1	0.823517	0.0268288	-0.108084	0.93177	-0.716276	0.47817	1.92029	4.25841	3.7196	1.96272	4.78746	3.78618	2.32443	5.84119	6.99145
Cre04.g225150			-0.184243	0.781893	2.1196	1.56918e-07	-0.78865	0.661848	1.33608	0.00675083	1.7681	1.59846e-06	-0.566663	0.435353	0.437213	0.390287	1.23057	1.85753	1.80299	4.55636	2.00079	3.32498	7.56213
Cre04.g225200	FAP311	Flagellar Associated Protein 311	1.24879	7.51609e-08	-0.877857	0.00244084	0.244088	0.974748	-0.168907	0.588932	-0.115961	0.829704	0.139949	0.952465	8.88068	21.3012	8.95066	4.1147	12.3176	8.82227	4.56576	11.0861	8.9415
Cre04.g225301			-0.648841	0.222258	1.81523	2.08824e-05	-0.319016	0.974748	1.14853	0.00834056	0.661849	0.13499	-0.900329	0.087134	0.57037	0.369749	1.40157	1.16603	1.36649	2.43	1.59052	1.82322	5.06863
Cre04.g225400			1.16351	1.09366e-05	-0.0164688	1	0.527885	0.793833	-0.187582	0.591654	0.853681	0.00601669	0.548437	0.280345	27.5358	62.7884	26.8861	42.5293	65.0512	52.0203	31.1759	48.1483	40.0686
Cre04.g225850	VAM3	Endosomal R-SNARE protein, Vamp7/Nyv1-family (R.III)	1.37759	4.50658e-12	0.0694586	0.839863	0.174589	0.974748	0.595177	0.00721123	0.172807	0.571093	-0.0645136	1	27.7575	73.4318	46.6145	29.1379	80.9711	57.236	32.2628	76.4262	66.6649
Cre04.g226200			-0.35523	0.319236	1.61922	6.30244e-09	-0.423205	0.884075	1.04117	0.000404553	0.668056	0.0258955	-0.367253	0.558029	1.36902	1.08366	3.14262	2.31347	3.52813	5.40105	2.69621	5.04605	7.82462
Cre04.g226550	ARS11	Arylsulfatase	-0.593096	0.23504	0.389697	0.485242	-0.171996	1	1.57726	0.000246877	-0.478829	0.391887	-0.207691	0.948298	2.49238	1.65298	8.22012	1.70118	2.32594	6.46079	1.14829	2.79126	8.33614
Cre04.g226811			1.15336	3.10486e-06	-1.40041	2.50255e-07	0.0546548	1	0.145021	0.667917	-0.190608	0.652555	0.380535	0.577987	19.3341	44.0577	24.0071	19.9442	17.3257	22.4712	12.6831	17.8362	19.3039
Cre04.g227000	MLH2	DNA mismatch repair protein	0.824561	0.0264891	1.05762	0.000723549	-0.428619	0.895365	1.13365	0.00159282	0.779752	0.0209593	-0.39441	0.584547	0.80711	1.44393	1.9652	1.31656	3.20598	3.70013	1.65345	4.59877	5.42159
Cre04.g227251			1.3446	8.76264e-10	-0.0898947	0.806088	0.0958479	1	0.202765	0.501463	0.35473	0.268256	-0.0855064	0.995289	1.18374	3.05878	1.53024	1.17729	3.01986	2.10111	1.01102	3.01603	2.49678
Cre04.g227301			1.86907	9.55841e-05	0.147623	0.822433	0.162582	1	0.357203	0.60529	0.762275	0.203061	-0.335696	0.86115	0.69831	2.61127	1.01685	1.45749	3.02879	1.83131	1.07612	2.88116	2.62817
Cre04.g228208			1.51921	9.19735e-09	-2.70984	2.00977e-21	0.048847	1	0.0825809	0.833295	-1.42806	3.04249e-06	-0.0218855	1	4.33259	12.6895	5.11168	1.33233	2.02562	2.06092	1.14194	2.09183	2.33577
Cre04.g228400	WRK1	WRKY family transcription factor	1.11056	1.87376e-05	1.10146	1.03888e-05	-0.0621225	1	0.896099	0.000962309	0.750792	0.00626009	-0.503854	0.243699	14.2813	31.2473	29.5139	35.026	70.7977	53.9167	42.8845	78.8498	85.6486
Cre04.g228800			1.99867	4.05185e-10	0.244283	0.595198	0.32567	0.973526	0.605368	0.104584	0.758599	0.0712633	-0.0825264	1	2.77616	11.1509	4.59638	6.58448	14.1544	8.61678	7.59057	12.0174	10.1931
Cre04.g228850			1.26797	0.000333563	-0.383463	0.316198	0.267733	0.978052	-0.128456	0.792791	0.212653	0.685092	0.459141	0.57593	2.93498	7.29396	3.09873	1.49849	5.77505	3.76008	1.71452	5.11312	3.06366
Cre04.g229300	RCA1	rubisco activase	1.17461	5.05959e-08	-0.37581	0.138707	0.272012	0.934844	-0.975262	1.46569e-05	0.232504	0.468448	0.79952	0.0139862	895.329	2054.32	510.598	889.038	1662.78	638.218	709.859	1468.54	412.7
Cre04.g229948			2.23035	3.03263e-22	-1.00959	0.0150254	0.24225	1	-0.784402	0.00234353	-0.0383769	1	-0.0425975	1	9.10116	43.0792	5.95556	10.6692	22.7489	6.20153	5.46344	20.4792	7.17568
Cre04.g230634			-0.178119	0.651195	0.307662	0.519845	-0.214281	1	1.04051	0.000426715	-0.391088	0.420754	-0.377183	0.74345	5.63682	5.06461	12.9227	6.17448	6.61152	10.6523	7.36831	8.19003	15.4844
Cre04.g230732	CSR2	Carbohydrate sulfotransferase-related 2	-0.786548	0.0354585	1.615	4.27389e-05	-0.377259	0.963838	1.04335	0.00188605	0.336102	0.515813	-0.355332	0.773059	3.96623	2.33216	8.95304	5.96592	7.55058	12.4938	7.19649	10.4667	17.851
Cre04.g232502			1.07769	2.24243e-07	0.12623	0.721057	0.171304	0.991916	0.30572	0.227694	0.83917	0.0015338	0.293718	0.683127	5.17941	11.0637	7.12429	4.64108	12.7821	13.8146	4.56279	12.1084	12.6159
Cre04.g232602	GRX4	Glutaredoxin, CGFS type	1.29299	1.34124e-08	-0.0460842	0.918996	0.0929928	1	0.602851	0.0173167	0.169341	0.595302	0.265611	0.656027	22.0239	54.3539	37.1134	25.1729	56.0552	45.2136	24.3235	55.9512	42.0438
Cre04.g232702			0.531914	0.11635	0.884388	0.00379811	0.030479	1	1.04134	0.000555433	0.318393	0.413946	-0.026288	1	1.62151	2.38042	3.73517	2.06923	4.65173	5.05067	2.17041	4.86393	5.75747
Cre04.g233102			0.0353942	0.947319	0.985317	0.0207309	-0.685493	0.821639	1.33472	0.000136896	0.161964	0.815203	-0.730009	0.266913	1.25041	1.29713	3.47279	1.62547	2.72116	4.24506	3.27191	4.67113	7.90122
Cre05.g230650			1.34072	3.95358e-07	0.888107	0.0168321	0.10262	1	1.74048	4.7167e-11	0.511438	0.257072	-0.0410665	1	7.01899	18.246	26.0954	9.82461	35.0827	40.6681	15.8735	34.8388	46.4314
Cre05.g231000			1.24238	4.03838e-06	1.5916	2.04548e-08	0.661775	0.576936	0.302612	0.374631	0.174757	0.721182	-0.283673	0.787394	6.26538	14.9302	8.53525	5.15585	48.1725	10.4687	7.78479	32.2844	14.293
Cre05.g231100			0.0482639	0.954824	0.917139	0.170929	-0.685581	0.920342	1.55803	0.00290086	0.0655923	0.987406	-1.48529	0.0306179	0.484285	0.508046	1.55161	0.459745	1.00318	1.81131	1.3745	1.73677	5.67639
Cre05.g232350			1.01506	3.38784e-05	1.17912	4.1121e-05	0.469204	0.864617	0.529851	0.0534699	0.443657	0.230996	-0.623914	0.188948	11.2831	23.2142	17.9452	22.7322	55.2352	26.6402	29.8006	42.5144	46.1046
Cre05.g232751			-0.365972	0.385494	0.910815	0.0226769	-0.560264	0.885004	2.17579	4.30067e-11	-0.772436	0.0605923	-0.875802	0.107135	2.81909	2.23239	13.9609	1.84615	4.39842	9.04467	4.83625	6.91134	18.5083
Cre05.g233304	CHI3	Chitinase-like hydrolase	1.56835	0.00139764	-1.9789	0.000104139	0.432038	0.978052	-0.188355	0.781122	-2.09035	0.000530621	-0.324815	0.937382	1.72934	5.31611	1.76643	0.739177	1.38605	0.428614	0.425433	1.0959	0.601335
Cre05.g233350			0.715905	0.156691	1.17708	0.00673694	-0.547257	0.913092	2.01552	1.56833e-05	-0.383667	0.516482	-0.932412	0.166387	7.87773	12.9821	34.9236	9.99257	31.448	29.2897	23.1413	48.9209	62.9347
Cre05.g233600		[RNA-polymerase]-subunit kinase / CTD kinase	1.22753	4.35974e-05	0.217765	0.667817	-0.325196	0.974748	0.964141	0.00224013	0.350203	0.50708	-0.314463	0.830733	3.83853	9.02222	8.21196	4.66872	11.2569	11.3943	4.03065	15.0211	15.9992
Cre05.g233751			0.162701	0.690227	0.513556	0.217852	-0.109601	1	1.91391	4.27425e-10	-0.805957	0.0516815	0.0274385	1	10.191	11.7072	42.0896	8.30429	17.3978	26.7065	15.6098	19.9783	29.141
Cre05.g234100	CYP745A1	Cytochrome P450, CYP197 superfamily	1.02252	0.000311579	-0.0619296	0.914489	0.194252	0.991916	0.599168	0.054453	0.328975	0.377018	0.0240773	1	16.8952	35.3251	28.7175	31.1574	35.0021	38.7396	21.5385	32.5932	42.5392
Cre05.g234647			1.7107	2.6723e-05	0.761681	0.0834977	-0.723694	0.810201	3.48966	5.58795e-18	-0.585783	0.247127	-0.963002	0.120175	4.29636	14.1737	52.932	6.71452	25.593	38.7168	17.4262	45.1599	84.6857
Cre05.g234652			1.49353	2.16827e-13	-0.506251	0.094784	0.0119379	1	2.55377	1.00781e-35	-1.99546	2.27247e-13	-0.845865	0.0358436	35.572	101.664	231.238	33.1133	75.595	63.1248	33.3929	79.7529	126.713
Cre05.g235750	MSH6	DNA mismatch repair protein, MutS homolog	-0.242686	0.534032	0.942589	0.00385516	-0.799894	0.408218	1.41205	5.38902e-06	-0.23203	0.61131	-0.829712	0.0676499	3.71324	3.174	10.9872	4.21764	6.46483	10.1754	7.07453	12.0042	20.218
Cre05.g236600			0.966558	6.72483e-05	0.401069	0.172707	-0.129695	1	1.17978	8.36843e-07	-0.176841	0.661574	-0.499444	0.280876	1.51773	3.00059	3.84779	1.9228	4.19735	3.6772	2.8003	4.90012	5.8192
Cre05.g236650	CYG63	Adenylate/guanylate cyclase	7.96844	1.04952e-85	0.277093	0.688283	0.456266	0.974748	6.21262	4.32326e-55	0.374495	0.618709	0.39097	0.85605	0.148966	38.3786	12.5452	0.0821133	50.1339	17.5915	1.03153	38.8254	15.1379
Cre05.g236950		SNF2-related DNA/RNA helicase	1.47976	1.3494e-09	0.25605	0.473326	0.507082	0.831454	0.982716	0.000177235	0.421592	0.260047	0.101242	0.995289	1.84636	5.23676	4.09925	1.20553	6.57799	5.89796	1.25574	4.93005	6.1568
Cre05.g237100	MOT52	Predicted protein	0.603049	0.303826	0.523949	0.403454	-0.749643	0.890836	1.57299	0.00249097	-0.211026	0.820818	-1.26199	0.103904	3.44306	5.33229	11.0787	4.49161	8.05471	10.7693	11.487	14.4012	28.7952
Cre05.g237150			0.951801	0.117525	1.18128	0.028568	-0.851308	0.845782	2.04317	0.000365911	-0.00351518	1	-1.3852	0.0654371	4.71439	9.13409	20.9069	6.98147	22.2757	23.3623	16.3849	42.8605	68.4617
Cre05.g237750			0.39116	0.448393	0.998718	0.0235771	-0.514639	0.923622	1.16017	0.00998402	0.193254	0.788489	-1.11564	0.0677018	5.68868	7.50001	13.8431	6.48407	15.9954	17.5478	12.5191	24.3582	42.5124
Cre05.g237800	CYG64	Adenylate/guanylate cyclase	4.32368	4.11303e-36	0.551658	0.302494	0.480704	0.961034	3.35356	7.62875e-23	0.913962	0.0965534	0.776871	0.401862	1.21125	24.2885	13.6796	0.350552	38.3494	27.83	0.724371	29.1696	18.3403
Cre05.g238000			1.26426	5.24432e-07	-0.155214	0.637812	0.307501	0.927782	0.65015	0.0212005	-0.0265672	1	0.179116	0.882074	3.45828	8.3882	6.06899	3.13137	8.00568	6.4225	3.85519	6.89689	6.34244
Cre05.g239550			1.14951	7.78566e-07	-0.931206	0.000504523	-0.394323	0.890836	0.606079	0.0187071	-0.917464	0.00137679	-0.704003	0.0836752	6.04732	13.5741	10.1837	3.46903	7.54295	5.90456	3.96389	10.5706	10.7111
Cre05.g239600			1.23865	0.00567095	-3.85369	6.91601e-11	-0.149641	1	1.66394	0.00017597	-4.71984	7.98835e-15	-1.75544	0.0725725	2.34286	5.54733	8.10611	0.0399029	0.408226	0.335464	0.084246	0.482267	1.27687
Cre05.g239650			1.39021	1.98162e-06	-0.949902	0.00565696	0.0324059	1	1.29321	1.83451e-05	-1.05675	0.00335112	-0.536079	0.450881	2.66168	7.12982	7.34508	1.45098	3.8653	3.80473	2.15371	4.03064	6.17285
Cre05.g240100	EXN9	3' repair exonuclease	0.816891	0.0117392	0.523896	0.0793723	-0.224947	0.974748	1.10462	0.000353057	0.107719	0.832228	-0.576616	0.165225	0.798255	1.42313	1.89364	0.75624	2.15834	2.23552	1.11998	2.69612	3.73414
Cre05.g240450			1.59087	4.49923e-06	-1.18559	0.00673712	0.212333	1	0.195476	0.679063	-1.118	0.0229347	-0.377848	0.82549	17.8072	55.5096	23.3451	10.3894	25.2172	11.3844	15.0558	23.1452	16.5202
Cre05.g240500			-0.0385292	0.936245	0.962593	0.00114041	-0.390935	0.896623	1.03981	0.00135555	0.220903	0.565794	-0.139682	0.93378	1.69482	1.67258	3.85767	2.03567	3.45322	4.92083	2.47646	4.83531	6.07884
Cre05.g241640			-0.6555	0.167326	2.12293	2.16108e-08	-0.489138	0.887958	1.34039	0.000213901	0.918197	0.00850249	-0.528992	0.369539	0.639772	0.412559	1.80701	1.67353	1.9067	3.71391	1.03075	2.85812	6.02172
Cre05.g241950	VDAC2	Voltage-dependent anion-selective channel protein	0.531384	0.0146914	0.221391	0.424755	0.182376	0.978836	1.08413	1.96279e-07	0.507545	0.0542106	0.181286	0.85071	402.962	591.93	957.942	351.987	727.927	1455.98	385.484	682.817	1440.91
Cre05.g242200			1.18041	0.000809451	-0.93808	0.00914471	0.187857	1	0.0848663	0.869	-0.625859	0.150597	0.0497236	1	4.59289	10.8003	5.56036	2.47961	5.81532	3.80577	2.99298	5.41136	4.13201
Cre05.g242400	PGR5	Proton-gradient related	1.25849	0.00193465	-0.0392194	0.998468	0.352457	0.982889	-1.02849	0.0159639	1.8547	0.000157692	0.916204	0.260955	218.152	521.115	114.923	437.028	543.09	461.315	357.643	453.866	273.972
Cre05.g242502			1.83918	1.25705e-07	0.257019	0.687483	0.945426	0.718109	-0.499572	0.283821	2.31386	3.55551e-06	1.91126	0.0028335	2.37954	8.63996	1.86751	3.19485	10.9707	10.1644	5.5851	6.03651	2.9947
Cre05.g242850			1.31533	4.25218e-11	-0.247515	0.388006	0.220032	0.974748	0.43215	0.0644539	-0.19816	0.579737	0.0382634	1	20.0157	50.5951	30.1066	21.5766	44.9411	28.4597	22.7255	41.059	30.8478
Cre05.g242858			1.10349	6.7361e-07	-0.109259	0.728305	0.140569	1	0.130747	0.67004	0.244509	0.424431	0.157821	0.878733	4.36261	9.60658	5.35872	4.7033	9.27433	6.82411	3.55562	8.9688	6.85428
Cre05.g243450	GOX1	Glyoxal oxidase 1	2.18911	5.30115e-23	-0.27038	0.661392	-0.404213	0.974748	0.82363	0.000573909	0.732136	0.198964	-0.437474	0.781631	14.2474	66.3698	28.4495	37.6347	57.6468	50.9343	25.9719	81.2826	76.5753
Cre05.g244450			0.460671	0.214552	0.426388	0.287733	-0.783365	0.560287	1.02503	0.00174215	-0.171696	0.761678	-0.609309	0.32194	2.30442	3.20704	5.22032	2.63499	4.5751	5.02773	3.79366	8.40085	8.59502
Cre05.g245451	RBL10	Rhomboid-like protease	1.27124	8.44992e-09	-0.0177581	0.999065	0.0150447	1	1.04295	6.22631e-06	0.197563	0.510252	-0.0651134	1	6.8129	16.6901	15.604	10.1884	17.4038	19.4334	7.84086	18.3523	22.7295
Cre05.g245500	FAP175	Ankyrin Repeat Flagellar Associated Protein 175	3.08998	5.34934e-20	-2.62365	2.94261e-08	-0.0813637	1	2.16409	4.69719e-10	-2.05936	3.02848e-05	-0.806711	0.406002	0.746224	6.50622	3.74858	0.255638	1.09718	0.964208	0.458937	1.23705	1.89647
Cre05.g245700	ANK25	Predicted protein with ankyrin repeats	1.6084	1.02243e-06	-0.749993	0.0419241	-0.0800657	1	0.29502	0.481056	0.0210095	1	-0.268616	0.857641	11.1197	35.22	15.5601	9.67919	21.5982	16.8478	11.5357	24.2514	22.6375
Cre05.g246551			1.18938	0.000131469	-0.146393	0.741568	0.108604	1	0.453166	0.225637	0.618279	0.0930241	0.133914	0.967394	1.45742	3.42695	2.25949	1.64111	3.2103	3.7213	1.20109	3.17443	3.7886
Cre05.g246650			-0.00767598	0.989471	1.53183	1.04968e-06	-0.225282	0.9852	1.05257	0.00495481	0.577518	0.116587	-0.514558	0.387886	3.10689	3.10708	7.06718	7.04726	9.5738	11.6209	7.95627	11.9531	18.5486
Cre05.g247050	COPT1	CTR type copper ion transporter	1.1561	2.50808e-05	0.77089	0.00213409	0.0753303	1	1.23036	9.24744e-06	0.244608	0.479537	-0.0807877	0.998527	3.19601	7.1927	8.37021	3.96307	13.0742	10.7376	4.29784	13.2427	12.7033
Cre05.g247100	COTH1	spore coat protein H	1.71901	1.07213e-05	1.00181	0.00899002	0.39885	0.955951	1.01875	0.0240381	0.794675	0.0979417	0.161439	0.975161	0.450838	1.52403	1.0166	0.478915	3.2233	1.93356	0.2814	2.61044	1.92669
Cre05.g248300			1.9547	1.04529e-10	-0.0634972	0.961611	0.407031	0.96655	-0.608536	0.0957358	1.19022	0.0157183	1.05871	0.121956	3.53276	13.84	2.57153	7.85421	14.055	6.32438	3.23761	11.3077	3.41258
Cre05.g248400	CAH4	Mitochondrial carbonic anhydrase, beta type	7.23377	4.88465e-122	-0.122366	0.902679	0.123971	1	8.64669	1.33763e-155	-0.583749	0.39512	0.184245	0.992485	13.4412	2041.57	5957.61	3.61682	1993.94	4310.1	13.2677	1949.88	4256.58
Cre05.g248450	CAH5	Mitochondrial carbonic anhydrase	8.60814	2.42458e-142	-0.0567192	0.989592	0.110819	1	10.0238	1.118e-174	-0.59252	0.445579	0.10222	1	4.46906	1764.06	5161.36	4.34109	1804.99	3711.32	15.3245	1781.18	3879.84
Cre05.g248550			1.14878	1.01207e-07	0.43087	0.156838	0.101698	1	0.275162	0.307704	0.77032	0.0117196	0.083447	1	3.90314	8.73368	5.24098	5.82191	12.5246	9.69094	4.27154	12.4419	10.2598
Cre06.g249650	CGL55	conserved protein related to cleavage and polyadenylation factor 6	0.215593	0.559379	1.69678	1.56053e-10	-0.126699	1	1.00413	0.000744021	0.686556	0.0217515	-0.280082	0.740742	2.83278	3.31897	6.30272	6.22929	11.4416	10.9983	5.56075	13.3034	14.9628
Cre06.g249800			1.06953	2.65554e-05	-0.509853	0.0732541	0.111481	1	0.310765	0.317655	0.191314	0.633135	0.0205904	1	19.6079	42.3231	27.4969	28.7285	30.7862	33.5641	24.691	30.3656	36.893
Cre06.g250450		Sodium:bile acid symporter	1.56203	1.10711e-09	0.95699	0.00450287	0.264693	0.978052	0.245791	0.45712	1.69844	2.53499e-07	0.541241	0.416386	30.3404	90.3336	39.6483	60.1046	185.915	139.622	42.1857	164.951	107.68
Cre06.g251250	HKR3	Histidine kinase response regulator of two-component system	1.35296	1.77463e-07	0.49713	0.185604	0.348435	0.961034	-0.257813	0.449983	0.982865	0.00963164	0.517185	0.491498	3.15715	8.16453	2.98031	5.50798	12.1964	6.24975	2.8279	10.2113	4.91455
Cre06.g251683			4.94776	6.51419e-22	-0.0733612	0.944249	0.715465	0.862703	4.27292	5.35238e-15	0.916528	0.058341	1.07965	0.087134	0.289769	9.14078	6.26028	0.0641767	9.28495	12.9089	0.492373	6.02687	6.87892
Cre06.g251716			1.66201	9.43646e-14	0.499493	0.0499392	0.469855	0.729533	0.601918	0.016754	0.993721	5.80464e-05	0.420447	0.366221	16.5352	52.9406	27.6695	22.4507	79.3649	60.026	23.7051	61.0006	50.3388
Cre06.g251750			0.586887	0.358462	1.1843	0.0331333	-0.720171	0.900278	1.72844	0.00196999	0.308112	0.703933	-1.18928	0.13601	3.25345	4.96305	11.6414	6.79843	11.9293	16.2386	18.2825	20.8736	41.1992
Cre06.g251800	RFC4	DNA replication factor C complex subunit 4	0.446495	0.255197	1.56176	1.28842e-06	-0.318856	0.963838	1.67073	1.1455e-06	0.193538	0.705793	-0.540034	0.401982	10.6814	14.6958	37.2409	21.0506	45.9924	46.9046	25.7654	61.1501	76.0606
Cre06.g255600	EZY1A	Copy A in the EZY1 tandem gene cluster	4.30221	7.03793e-05	-1.98889	0.0492907	-0.337633	1	6.09169	1.46519e-11	-2.81233	0.000720912	-0.787727	0.796943	0.0144588	0.392641	1.4547	0.0180643	0.0991283	0.224556	0.040729	0.13547	0.438833
Cre06.g255700			1.62635	2.24646e-08	0.280515	0.507345	-0.2508	0.982889	1.53543	2.95594e-07	0.927449	0.0131676	0.119148	0.993608	3.71381	11.4533	11.9541	6.3233	14.9952	24.6859	8.82488	19.006	25.4253
Cre06.g255800			1.07996	0.00299946	0.430492	0.310902	-0.375732	0.961034	1.38519	0.000111408	0.484945	0.292257	-0.295436	0.831507	1.27422	2.70342	3.70603	1.71967	3.89062	5.62639	2.94269	5.40812	7.74371
Cre06.g256300		Phosphoprotein phosphatase 2C-related	1.24475	9.87987e-09	-0.0901547	0.807036	0.0851921	1	0.489365	0.0474018	0.118201	0.770052	0.00394364	1	38.0904	91.2067	59.0791	44.9103	90.9398	69.6564	32.7296	91.2131	77.81
Cre06.g256450	FAP119	Flagellar central-pair associated Protein 119	1.00113	0.00519632	-0.891165	0.0168494	0.270834	0.982889	-0.12765	0.792338	-0.465009	0.331648	-0.0297467	1	12.241	25.3819	12.8187	9.64465	14.073	9.81948	10.6204	12.422	11.1501
Cre06.g256650			-0.558559	0.193849	2.06998	5.25882e-08	-0.314151	0.974748	1.22134	0.00031788	0.308986	0.535327	-0.609878	0.342859	0.533654	0.36647	1.39365	0.648672	1.64256	1.86788	0.839074	2.18035	3.20253
Cre06.g256750	FAT1	acyl carrier protein thioesterase, putative	1.85096	5.07195e-10	-0.18451	0.747642	0.121561	1	1.1034	0.000483629	1.10395	0.0111617	0.439646	0.713296	11.4159	41.8703	27.3803	39.3762	38.5417	63.5637	18.5526	37.9415	52.2343
Cre06.g257650	MSRA2	Peptide methionine-S-sulfoxide reductase	2.4704	3.14536e-18	0.59398	0.177011	0.597054	0.885004	0.830828	0.0119337	1.02792	0.0247768	0.535604	0.598265	3.30686	18.5077	6.56307	8.51891	29.9233	14.4713	4.69738	21.0789	11.2355
Cre06.g258226			-0.561053	0.110319	1.61219	6.91985e-07	-0.664076	0.639494	1.87714	1.98963e-11	-0.0951129	0.880612	-0.424645	0.53388	2.69271	1.85431	10.9844	5.46181	5.99376	11.2254	7.31294	10.1098	16.8488
Cre06.g258300			-0.56823	0.0500969	1.11734	0.000332689	0.0275537	1	1.14262	4.70569e-06	-0.22118	0.601815	0.0416762	1	4.38282	2.99757	10.8171	4.45501	6.87972	10.0027	5.93615	7.1876	10.8877
Cre06.g258600			2.17459	1.87822e-11	-0.0169895	1	0.664983	0.908454	-0.345004	0.42564	1.7398	0.00154864	0.777706	0.474952	4.6005	21.0822	4.19992	13.8889	21.9267	14.5787	4.3229	14.8006	9.49951
Cre06.g259050			1.23739	1.11014e-05	0.964691	0.00103695	0.237853	0.978052	0.418624	0.214806	0.531214	0.142498	0.109113	0.989982	4.15034	9.80474	6.13213	4.99455	20.5443	9.6331	4.68934	18.5522	9.99458
Cre06.g259650	MPA7	Metallophosphoesterase/metallo-dependent phosphatase	1.06804	2.52649e-06	0.605167	0.008294	0.188304	0.974748	0.686323	0.00499947	0.505837	0.049725	0.0417961	1	14.0498	29.7796	24.9782	19.167	47.9823	38.7622	21.4305	44.9349	41.9509
Cre06.g260150	FAP393	Flagellar Associated Protein 393	1.03737	0.000928854	-0.605341	0.147192	-0.139205	1	0.605955	0.0817182	-0.90552	0.0413579	-0.294239	0.861699	7.62249	16.0939	12.8899	4.94565	10.937	7.46532	6.04825	12.8468	10.201
Cre06.g260200	MCP18	Mitochondrial substrate carrier protein	2.07384	6.90429e-24	-0.0611927	0.899921	0.405829	0.877547	0.980787	7.5214e-06	1.21309	1.41197e-06	0.546012	0.182033	18.9233	80.6632	41.5995	22.4177	81.9712	104.134	17.064	65.736	79.733
Cre06.g260250	CEM1	putative proton extrusion protein cemA, chloroplastic	1.11537	1.00348e-05	0.626827	0.0331662	0.521853	0.784769	0.228932	0.479615	0.921189	0.00223323	0.503397	0.342506	17.7581	38.8775	23.0374	24.9498	63.652	47.2224	20.2202	47.2058	37.3281
Cre06.g260450	LCI20	Putative 2-oxoglutarate/malate translocator	2.97163	7.65377e-22	-0.579762	0.124738	0.262275	0.982889	0.665902	0.0538858	-0.303254	0.542291	0.751364	0.188948	22.539	178.809	40.0442	22.7015	126.605	34.1383	16.2009	112.309	22.998
Cre06.g260800			-0.705736	0.0259228	0.614074	0.0863284	-0.328653	0.963838	1.09577	0.000155433	-0.69834	0.0508227	-0.414966	0.595607	8.36939	5.22145	19.6165	7.56517	8.39896	13.2734	10.5033	11.218	19.7646
Cre06.g261150	BIO2	Biotin synthase	1.01478	8.33441e-06	-0.56084	0.0255766	0.291067	0.927782	-0.0224683	0.947985	-0.498869	0.0791688	0.524783	0.18799	50.3105	102.987	56.1238	47.1988	73.6784	42.11	28.5558	64.1717	32.7449
Cre06.g261200	ERG5	Sterol desaturase/putative lathosterol oxidase	1.68975	3.98126e-06	-0.25664	0.673301	0.277508	1	-0.484047	0.283316	0.233583	0.764959	0.96039	0.225146	6.84768	22.1183	5.48281	9.44756	19.7976	6.85621	4.62492	17.4609	3.92922
Cre06.g261750		putative chloride channel	1.4422	4.46881e-13	-0.231206	0.339376	0.128578	1	-0.00206985	0.994206	0.0509731	0.925433	0.185496	0.818358	20.5851	56.6975	23.0057	18.3387	51.0996	25.5166	13.1849	49.7362	25.2753
Cre06.g262050	AEP1	Aldose-1-epimerase	1.40979	2.06742e-09	0.161208	0.621791	0.258734	0.961034	0.496114	0.0671294	-0.304102	0.362343	-0.2077	0.838694	25.3159	67.9716	39.351	20.9083	80.8726	34.7061	20.0612	71.7981	45.0034
Cre06.g262300	CYN51	Cyclophilin	-0.541931	0.0689819	1.38029	2.3079e-05	-0.277747	0.974748	1.22682	7.5214e-06	0.130454	0.827326	-0.326989	0.76063	13.6927	9.4966	35.1964	23.8168	26.2206	42.2404	29.9538	33.8606	59.2132
Cre06.g263289			1.78078	7.88057e-07	-0.173995	0.68322	0.269427	0.978052	0.38493	0.451461	0.968811	0.0122552	0.806669	0.128718	0.983224	3.45681	1.48806	2.02826	3.22395	3.0483	1.2712	2.85305	1.94248
Cre06.g263500			1.22889	7.10398e-07	-0.590457	0.0392025	-0.00819182	1	0.634144	0.0225666	0.0481856	0.962106	0.0984079	0.992485	6.46993	15.3902	11.29	8.49779	10.8041	12.6104	9.05979	11.5817	13.098
Cre06.g263550	SELU1, LCI7	SELU homolog	1.82762	9.97286e-09	-1.00078	0.00300007	-0.684176	0.689635	1.09262	0.00141814	-0.655307	0.099584	-0.412401	0.65538	7.78432	27.8327	18.1851	7.88936	14.8044	12.6341	8.37265	25.3624	18.8438
Cre06.g263841			0.385774	0.627809	1.50632	0.0206322	-0.331976	1	1.93655	0.000565851	-0.58431	0.465538	-1.33863	0.127049	1.38803	1.85189	5.79064	1.74719	5.54621	4.29389	4.97759	7.44868	12.1881
Cre06.g266500			0.496801	0.309248	1.14915	0.0177047	-0.679313	0.887958	1.75675	2.84936e-05	0.274776	0.70042	-0.830438	0.318166	3.00825	4.31809	11.0995	4.75518	10.0861	15.0007	12.3334	17.214	29.6176
Cre06.g266950			1.11229	7.00214e-08	-0.330171	0.242959	0.101442	1	-0.414675	0.0989226	0.551338	0.071236	0.0648116	1	2.8557	6.3137	2.40302	2.75829	5.24316	3.78999	2.34928	5.21284	4.05433
Cre06.g268750	MME1	Malate dehydrogenase, decarboxylating	1.04533	1.55853e-07	-1.02709	1.85507e-07	-0.00616933	1	0.607541	0.00495202	-0.878631	1.94161e-05	-0.181733	0.813754	34.6007	72.859	59.0898	24.9292	37.4717	34.6547	26.3271	40.0727	43.8254
Cre06.g268976			1.12015	1.46164e-06	-1.92188	8.71641e-14	-0.33634	0.931987	0.995269	3.68105e-05	-1.26994	1.24072e-06	-0.733719	0.0602314	6.11639	13.5028	13.6856	5.06173	3.75055	6.13364	4.98479	5.06545	11.3791
Cre06.g270050			1.1552	7.71108e-06	-0.365491	0.494597	0.129643	1	-0.203126	0.558212	-0.648683	0.256232	-0.450225	0.767361	3.99859	9.00687	3.9387	2.94976	7.42518	2.68444	3.21706	7.23669	4.09662
Cre06.g270500			1.4317	0.00562952	-0.649238	0.283565	0.505738	0.964563	-0.552525	0.370881	0.0274168	1	0.497538	0.80158	2.46049	6.78847	1.95933	3.98847	4.52661	2.04524	2.17618	3.38154	1.64409
Cre06.g270900	SUV3	Mitochondrial DEAD-box DNA/RNA helicase	0.404357	0.328475	1.46105	1.41008e-05	0.211027	0.996805	1.33028	8.26363e-05	0.519232	0.194226	0.258847	0.843009	1.06027	1.41471	2.94643	1.89699	4.16307	4.62527	1.60845	3.83175	4.33466
Cre06.g271400		Phosphoglycolate phosphatase/4-nitrophenylphosphatase	1.07883	3.3821e-05	-0.073503	0.881663	0.272034	0.963838	0.257249	0.437031	0.290405	0.444554	0.299217	0.733721	8.51726	18.0943	11.3581	7.18541	18.3591	15.0099	5.48782	16.1755	13.6194
Cre06.g271750			0.151164	0.814869	0.897331	0.0562415	-0.805508	0.675437	1.39167	0.00120518	1.09123	0.00261763	-1.32912	0.000512903	1.13429	1.29643	3.29247	2.55283	2.56123	7.80439	4.18456	4.74999	21.8781
Cre06.g272150			0.611005	0.0433079	0.0509178	0.941395	-0.0731248	1	1.17425	2.10758e-05	-0.0983305	0.848923	0.00983653	1	5.52559	8.51903	13.839	6.24983	9.34709	14.0798	7.9956	10.4874	15.5213
Cre06.g273100			1.58112	1.77679e-12	-0.598298	0.012567	0.47522	0.704976	0.406085	0.128578	0.183407	0.594619	1.0916	0.000155473	21.422	64.9382	31.8206	14.0146	45.4026	38.6893	11.8345	34.7057	20.3446
Cre06.g274450		S-adenosyl-L-methionine-dependent methyltransferase	0.912892	0.00540141	1.53586	2.4092e-05	-0.0271365	1	1.04399	0.00131259	1.14352	0.00328772	0.00177238	1	1.76794	3.37905	4.05098	6.63976	10.4411	9.81833	7.15081	11.3315	10.8892
Cre06.g274550			1.18636	2.94715e-09	0.0791521	0.851348	0.32206	0.914864	-0.007086	0.982375	0.529005	0.0713922	0.270282	0.735315	11.6881	26.9534	12.9922	12.3074	30.1092	20.2486	10.3838	25.69	18.7664
Cre06.g274600			-1.30213	1.01593e-05	1.90275	2.53289e-08	-0.433424	0.913092	1.21612	1.07487e-05	0.145742	0.797989	-0.501918	0.461532	6.89246	2.8105	17.696	9.55899	11.241	21.3566	15.1451	16.1661	33.8185
Cre06.g275000		paralog of LCI36	-0.311905	0.376901	1.05569	0.000219627	-0.179157	0.997809	1.23545	1.8773e-05	0.225241	0.560693	0.0324041	1	6.21031	5.01222	16.1288	6.01488	11.1499	20.6579	11.3809	13.4787	22.5024
Cre06.g275200			0.422711	0.547161	1.78159	0.000138916	-0.808694	0.724083	1.86676	0.000423189	0.384673	0.516794	-0.906406	0.157444	0.489459	0.671461	1.9601	0.988803	2.45115	2.86627	1.68948	4.57947	6.00472
Cre06.g276050		Aldo/keto reductase	0.351972	0.336209	1.4667	2.4877e-05	-0.439005	0.909557	2.11074	8.31163e-15	-0.0144032	1	-0.486411	0.495983	1.71544	2.22986	8.20278	2.56182	6.47415	8.88856	5.59396	9.36057	13.8996
Cre06.g277100			1.17949	0.00114914	0.33229	0.62256	0.746164	0.895469	0.791815	0.0453296	0.795445	0.215964	0.176998	0.995289	2.10059	4.79422	4.08835	8.09032	6.49823	7.61524	4.58224	4.13478	7.58202
Cre06.g277200	BIO1	Diaminopelargonic acid synthase	2.88121	3.53945e-22	-0.269778	0.533554	0.130354	1	2.22392	1.78984e-13	-0.270923	0.595561	-0.127003	0.991425	3.07255	22.7079	15.8826	4.00501	20.1564	14.253	3.2643	19.6682	17.5371
Cre06.g277350	HDA13	Histone deacetylase	0.870284	0.000963791	0.4035	0.12035	-0.208017	0.974748	1.08925	3.53723e-05	-0.180107	0.609976	-0.379513	0.441762	9.15784	16.8724	21.5179	10.7296	23.7913	20.7431	12.3945	29.2495	30.198
Cre06.g277700			0.0571807	0.892362	0.101408	0.841682	0.00107045	1	1.00271	0.000289479	0.103595	0.818787	-0.0668482	1	1.31242	1.38541	2.94831	2.03699	1.56666	3.41014	1.92887	1.66641	3.98875
Cre06.g278087			1.09385	1.08193e-08	-0.452565	0.0690458	0.195166	0.974748	1.25982	8.3212e-11	-0.570962	0.0288745	0.244721	0.744636	23.3159	50.5407	62.3916	26.5284	38.8673	45.1834	19.0942	36.1987	42.6648
Cre06.g278089			-0.350925	0.474355	1.37771	0.00178912	-0.498711	0.931064	1.43833	0.000420297	0.0790414	0.954185	-0.5243	0.637245	2.11257	1.66951	6.37954	2.97551	4.61219	7.23619	3.48135	6.93535	11.7169
Cre06.g278098		Methylcrotonoyl-CoA carboxylase alpha subunit	1.43518	3.98937e-06	-0.275343	0.662118	0.335219	0.989217	1.83088	6.20102e-09	-1.27654	0.0142144	-0.602274	0.621116	10.8433	29.6061	42.8743	1.67092	26.1671	19.4821	4.34959	22.0331	32.8452
Cre06.g278107			1.06804	0.000991009	-0.557257	0.233772	-0.490918	0.930786	0.93799	0.00546804	-0.311949	0.609686	0.32743	0.850723	3.88394	8.24839	8.52598	4.48607	5.9308	7.36142	4.84462	8.88696	6.47222
Cre06.g278108			0.603223	0.0941822	-1.06708	0.00147154	0.427697	0.930188	1.27199	0.000136031	-0.95666	0.00490544	0.484674	0.499871	6.68416	10.2397	17.6642	3.11971	5.19175	10.1082	4.09077	4.11455	8.01124
Cre06.g278116			0.452818	0.0661731	0.584918	0.0204558	-0.0607533	1	1.02423	4.62992e-06	0.0373715	0.971799	-0.0984488	0.975016	5.91412	8.22567	13.3953	6.53504	13.0244	14.9465	7.53479	14.4643	17.8635
Cre06.g278123	VPS39	Subunit of VPS-C complex	1.31602	0.00674894	-0.624703	0.239931	0.744978	0.884518	0.410039	0.486789	-1.10112	0.0459469	0.0463706	1	5.07962	13.1129	7.89206	3.18465	8.75973	3.79892	3.69538	5.54795	4.12423
Cre06.g278137			-0.523694	0.175411	-1.87994	0.00119666	-0.057334	1	1.14409	0.000696127	-3.40828	7.2242e-10	-1.88363	0.0165055	5.22824	3.71318	12.795	0.957434	1.04748	1.31474	6.72116	1.16217	5.42686
Cre06.g278146			0.259754	0.684081	1.95504	9.04578e-05	-0.500658	0.956735	1.79593	0.000182525	1.19992	0.0211352	-1.01488	0.16621	0.994992	1.21274	3.7427	3.22986	4.97655	9.54639	4.81718	7.4897	21.6736
Cre06.g278174			-0.187436	0.704166	1.22353	0.00194177	-0.431596	0.930188	1.19653	0.000751288	0.26082	0.614989	-0.290946	0.827274	1.83193	1.63985	4.62865	2.14096	4.00053	6.06215	4.26924	5.75079	8.35157
Cre06.g278194	FAP236	Flagellar Associated Protein 236	1.11488	0.00618697	-0.863011	0.0781406	0.605113	0.908454	-0.109081	0.847116	-0.705558	0.218166	0.615807	0.586579	34.8655	78.4693	37.4226	19.4263	44.3664	23.8617	19.6775	30.9902	17.5051
Cre06.g278199			1.82881	8.8951e-05	1.23131	0.00655515	-0.737371	0.834936	2.07331	1.14571e-05	0.571511	0.315552	-0.904429	0.206996	0.860662	3.09109	3.98941	1.55175	7.77051	6.45279	2.02912	13.7642	13.694
Cre06.g278226			1.03308	3.72277e-06	-0.337606	0.219776	-0.0234249	1	0.626907	0.0101661	-0.290767	0.380113	-0.379344	0.477616	2.14094	4.47917	3.69852	1.97788	3.70729	3.26861	1.58032	4.01583	4.74737
Cre06.g278245		Pheophorbide a oxygenase-related protein	0.936811	0.00618553	1.07309	0.00803451	-0.0326701	1	1.20944	0.000325202	0.865338	0.0535925	0.0950287	1	2.1771	4.17189	5.60546	5.35208	9.46928	11.0961	4.96382	10.3363	11.6306
Cre06.g278250			0.512591	0.415756	0.733325	0.261883	-0.907811	0.864617	1.48702	0.00591666	-0.171505	0.88692	-1.51939	0.0628665	1.27383	1.85618	3.8606	1.68596	3.23991	3.836	3.77588	6.46906	12.3089
Cre06.g278265			2.70008	6.76907e-09	-2.82627	1.97249e-07	-0.823619	0.887958	2.49379	1.91794e-07	-2.47699	7.66985e-06	-0.700327	0.627595	0.794753	5.11092	4.92497	0.46965	0.784055	0.963926	0.409485	1.48298	1.77693
Cre06.g278266			0.921697	0.348045	-0.0428658	1	0.544024	0.996805	2.38731	0.00106511	-3.32602	2.33904e-05	-2.35327	0.0692265	0.274117	0.520276	1.65287	0.184182	0.517225	0.165565	0.347675	0.386069	0.974336
Cre06.g278269			0.603243	0.0300792	1.19222	1.97249e-07	-0.203932	0.974748	1.12153	1.34134e-05	0.406449	0.147596	-0.407173	0.33279	1.28657	1.98734	3.10564	1.90026	4.78933	4.47995	2.03576	5.88771	6.66213
Cre06.g278585			-0.102938	0.804113	1.46473	1.19315e-06	-0.206738	0.989652	1.31197	3.98664e-06	0.359524	0.331317	-0.414425	0.498972	2.03912	1.91852	5.5952	2.82144	5.62018	7.87414	5.16245	6.91402	11.6768
Cre06.g278750	UCP1	mitochondrial uncoupling protein	1.37742	9.96158e-13	0.0806022	0.835512	0.293028	0.923649	0.34606	0.133064	0.25221	0.437429	0.228265	0.779434	119.147	314.354	167.958	142.022	350.359	216.865	126.672	304.515	207.156
Cre06.g279350			0.297123	0.642484	0.749815	0.159976	0.369518	0.982213	1.7753	7.16411e-05	-0.538005	0.322699	-0.801411	0.261333	0.448061	0.558922	1.69448	0.479143	0.99064	1.27655	0.509753	0.8125	2.47832
Cre06.g279650	OPR24	OctotricoPeptide Repeat Protein	1.34408	1.96971e-05	-1.20693	0.00198429	0.228624	1	1.09972	0.000857209	-1.07199	0.0112816	-0.0621279	1	2.4304	6.24452	5.74275	1.10319	2.85741	2.98006	1.73659	2.59792	3.47201
Cre06.g280385		predicted protein	0.750032	0.22424	-0.727424	0.296087	0.575442	0.976451	2.21573	9.77413e-06	-1.32138	0.0234075	0.626319	0.721979	0.290861	0.495411	1.47519	0.0635	0.311301	0.646225	0.240361	0.222737	0.46093
Cre06.g280800			-0.277699	0.612042	2.00101	2.37759e-07	-0.528482	0.900278	1.21907	0.00656775	0.560498	0.242643	-0.878352	0.135573	5.13204	4.28572	13.0732	9.30378	18.1564	21.2169	17.5849	27.913	43.7831
Cre06.g281350	LON1	Mitochondrial LON protease	1.79834	1.81399e-15	0.14857	0.702002	0.509179	0.794289	0.921807	0.000134139	-0.116626	0.820497	0.254473	0.803912	20.5053	71.9036	42.9465	23.6341	84.6976	42.9009	20.5933	63.4346	40.4124
Cre06.g281600	LCI23	Low-CO2-inducible protein 23	8.48432	2.93496e-39	0.837316	0.181634	-0.376986	0.993823	9.06383	1.04014e-42	0.237679	0.815157	-0.552556	0.771875	0.321904	113.75	186.966	0.171078	223.677	244.067	0.887337	308.916	403.322
Cre06.g281700			2.41073	4.37994e-28	0.122667	0.772388	0.224654	0.980224	1.36195	5.07027e-09	0.489003	0.167757	-0.0316671	1	2.68096	14.5195	7.71766	2.57032	16.5962	11.6406	4.19008	15.1276	13.3263
Cre06.g281750			0.376813	0.475975	1.1645	0.0102575	-0.463591	0.955951	1.59935	0.000241429	0.115411	0.906815	-1.05535	0.0983652	4.36984	5.76362	14.4719	6.38685	13.6299	17.3134	14.1526	19.9937	40.2281
Cre06.g281800			1.47488	2.93813e-13	-0.0701222	0.87073	0.428434	0.822956	0.239287	0.355799	0.58648	0.0343873	0.348789	0.540688	31.6365	89.0929	41.4931	41.0719	89.51	67.3792	30.5828	71.0075	59.1571
Cre06.g283100	FAP85	Flagellar Associated Protein 85	1.14007	1.89383e-05	-0.472091	0.146563	0.0346343	1	0.0737697	0.85047	-0.0441967	0.976911	-0.155178	0.939153	27.8059	63.2041	32.9588	25.4738	47.3076	34.0924	29.1469	49.0361	42.8464
Cre06.g283350	MRPS34	Putative mitochondrial ribosomal protein S34	1.03539	3.74422e-06	-0.0655341	0.870965	0.238947	0.961034	0.332468	0.218073	0.596279	0.0193367	0.356705	0.457583	18.8434	39.1328	26.4126	22.0257	39.5574	43.1192	21.8113	35.7666	37.5743
Cre06.g283600			-0.382302	0.298511	1.32774	0.00299947	-0.195608	1	1.3866	9.8521e-07	0.254162	0.692657	0.0486337	1	5.47754	4.23993	15.7827	10.0655	11.3189	20.6085	9.44112	13.8646	22.2123
Cre06.g284300			1.04814	0.00176082	0.205412	0.692137	-0.336495	0.974748	1.26782	0.000162779	0.0285801	1	-0.283559	0.86115	8.40852	17.8893	22.4108	6.80121	21.4629	25.0775	14.2897	28.8232	34.0051
Cre06.g284400			0.29316	0.63381	1.14186	0.0105472	-0.748806	0.808083	1.35387	0.00690859	0.328003	0.589416	-1.09647	0.0706127	3.11716	3.84938	8.65633	5.58145	9.06465	12.0952	9.0972	16.2035	28.9685
Cre06.g284800			1.77238	2.18784e-09	0.18677	0.739998	0.41162	0.961034	0.184781	0.678005	0.800409	0.107133	0.386217	0.786366	1.46326	5.06784	1.83188	2.16052	6.12845	3.4944	1.04588	4.912	2.98001
Cre06.g284850			-0.0325498	0.953735	1.77112	1.87014e-06	-0.463558	0.913092	1.28223	0.000658987	0.606564	0.163233	-1.00682	0.0447562	0.62564	0.620796	1.68759	0.92274	2.24251	2.81904	1.25193	3.30771	6.34674
Cre06.g285650	ORC6	Origin recognition complex subunit 6	0.25421	0.67501	0.93203	0.0580314	-0.868211	0.740363	1.68803	0.000371757	-0.122206	0.905384	-0.970633	0.171062	2.58423	3.10732	9.08751	3.44454	6.31647	9.27138	5.31556	12.2915	20.2898
Cre06.g286150			-0.183733	0.658798	1.72648	1.01597e-07	0.114064	1	1.12242	0.000214946	0.951863	0.00356065	-0.103969	0.99518	3.22787	2.86209	7.76921	5.31758	10.0725	16.4196	9.90035	9.92199	19.7205
Cre06.g286400			1.03504	6.4459e-05	0.45378	0.115873	0.335639	0.920342	0.369666	0.230893	0.72576	0.0141636	0.324058	0.659448	12.9317	26.7008	18.3734	22.2109	38.9345	33.1928	16.5104	32.869	29.744
Cre06.g287050			1.12563	0.00236081	0.69352	0.131793	0.425875	0.963838	1.54425	1.14253e-05	0.26598	0.675018	0.329493	0.845992	0.630621	1.4035	2.02193	1.06859	2.39711	2.68571	1.35996	1.90086	2.37652
Cre06.g287400		Serine/threonine protein kinase	2.65749	1.93248e-11	-0.133927	0.87073	-0.223825	1	1.10016	0.0101691	1.81399	0.000220969	0.136711	1	2.1201	13.9511	5.2032	6.74795	12.9413	19.2956	7.24842	16.1388	19.6815
Cre06.g288100			0.541712	0.291755	1.2904	0.00193721	-0.350906	0.974748	1.71242	0.000145502	0.175305	0.805611	-0.649031	0.422436	3.15385	4.56776	11.2853	5.55482	12.0567	14.0669	8.22693	16.3856	24.6517
Cre06.g288700	GYD1	Glycolate dehydrogenase	2.55635	1.42296e-44	-0.232967	0.404653	0.27163	0.93765	1.48534	6.331e-16	-0.21541	0.511839	-0.0390522	1	86.8424	521.194	272.121	78.6132	464.97	253.378	80.6636	410.129	290.964
Cre06.g289500			2.60904	2.15543e-31	-0.0984204	0.806161	0.375247	0.894551	1.4129	1.03484e-09	-0.0290809	0.996631	0.129559	0.949233	18.0299	111.425	53.1083	17.034	109.959	56.572	25.9693	90.4015	57.8171
Cre06.g290050			1.1882	4.5888e-05	0.460423	0.335141	0.0952128	1	0.405546	0.248206	0.763588	0.123229	0.34728	0.828161	1.84054	4.2154	2.68793	2.1784	6.21484	4.93533	2.33939	6.19322	4.37752
Cre06.g290850			2.78869	4.7213e-21	0.904543	0.0181424	0.71009	0.746704	1.16819	0.000230003	0.0550508	0.977131	-0.0888053	1	11.0413	76.4444	27.2513	12.2055	153.628	30.9429	16.1536	100.079	36.8267
Cre06.g291250			0.342205	0.366397	0.942011	0.000706522	0.0412448	1	1.08109	0.000546681	-0.00823919	1	-0.352348	0.57743	2.79753	3.59189	6.56464	3.92997	7.27284	7.11809	4.30735	7.5453	10.1209
Cre06.g291650	FDX11	2Fe-2S ferredoxin	1.74647	3.09741e-09	0.468513	0.153795	0.516178	0.831454	1.06036	0.000857209	0.576879	0.110275	0.387219	0.622296	8.44204	28.5929	19.2998	18.5123	41.9565	31.5091	19.0753	31.2486	26.9831
Cre06.g292000			1.20831	4.37477e-07	0.295182	0.313196	0.265577	0.960118	0.696131	0.00760226	0.0128724	1	0.150943	0.917659	9.2361	21.5631	16.5658	8.77009	28.0437	18.0528	11.0286	24.8979	18.3104
Cre06.g292315			3.94792	1.71707e-30	0.690461	0.244947	0.236994	1	3.23498	6.55307e-20	0.541881	0.454114	0.166386	1	0.929263	14.8192	9.85613	0.693919	25.367	15.7002	2.7414	23.0033	15.639
Cre06.g292500	CYN23b, CYN23	conserved expressed protein cyclophilin type	-1.41066	0.000190511	3.75318	2.92583e-25	-0.386221	0.933355	1.8743	6.41591e-09	0.874861	0.0160691	-0.122854	0.986838	5.10392	1.93033	20.3756	28.0942	27.7912	41.4589	41.329	38.5981	50.4307
Cre06.g292800	UBC17	E2 Ubiquitin conjugating enzyme	0.592798	0.119873	0.722074	0.0513095	-0.475563	0.900278	1.39945	7.63293e-05	0.217776	0.687379	-0.728999	0.201443	21.5848	33.0256	62.001	39.4704	57.4774	80.0992	66.9371	85.1161	147.987
Cre06.g292900			1.12051	0.00329008	-1.58325	0.000379754	-0.0336374	1	0.142824	0.781065	-0.350441	0.583316	0.237735	0.930972	10.1738	22.9815	12.8425	8.9623	7.84121	10.6507	7.85826	8.55328	10.0647
Cre06.g293350			0.910419	0.00448349	0.386406	0.219369	0.0208199	1	1.16086	0.000157202	0.171204	0.680688	-0.241172	0.790457	1.57508	3.01285	3.9258	2.83467	4.15975	4.81006	2.89137	4.37553	6.38166
Cre06.g294000	CGL113	Dienelactone hydrolase family protein	1.7161	3.57885e-13	0.695531	0.0229503	0.429546	0.887958	1.75552	2.36187e-13	0.617668	0.0697318	0.234077	0.846018	17.0855	57.026	63.7537	42.5417	97.1005	107.017	41.8002	77.0152	101.051
Cre06.g294200			1.17456	8.70198e-05	-2.17621	7.56099e-08	-0.216876	1	1.57101	1.2665e-07	-2.26901	1.25873e-08	-0.260476	0.904978	2.61775	5.96943	8.56161	0.693915	1.40147	1.94423	1.1903	1.73652	2.62005
Cre06.g294850	UBC10	Ubiquitin-conjugating enzyme E2	1.63083	4.34784e-15	0.0559502	0.904248	0.410756	0.831381	0.562066	0.0161862	0.5923	0.0255624	0.339562	0.5367	60.0923	188.108	98.1175	90.7611	207.218	161.047	89.7162	166.139	142.337
Cre06.g295400	MCP11	Mitochondrial substrate carrier protein	3.3362	3.18518e-41	0.0030651	1	0.265235	0.974748	1.05165	4.10633e-05	0.329044	0.423824	-0.00204888	1	25.3246	257.568	57.7991	34.9797	275.353	78.8333	36.0703	243.693	88.792
Cre06.g295450	HPR1	Hydroxypyruvate reductase	2.29092	3.07387e-32	-0.0470483	0.953661	0.328191	0.950151	1.55924	2.02273e-15	-0.395698	0.295992	-0.0567607	1	98.9649	491.559	323.677	108.465	501.66	267.089	99.5252	425.503	310.914
Cre06.g295700	MCM3	Minichromosome maintenance protein	0.0863063	0.888033	1.50163	0.000845169	-0.644992	0.887958	1.50051	0.00105292	0.353404	0.578676	-0.873813	0.245955	9.46591	10.1816	29.5118	15.7846	30.5671	41.2504	27.2223	50.7997	84.7646
Cre06.g295950			0.527375	0.187702	1.65533	2.31596e-06	-0.20559	1	1.58042	8.14419e-07	0.491493	0.245257	-0.767254	0.122073	0.350562	0.514008	1.1796	0.624996	1.71001	1.79088	0.694752	2.10035	3.40562
Cre06.g296050	FMO6	Flavin-containing monooxygenase	0.43528	0.299653	1.35422	9.40496e-05	-0.0898464	1	1.12527	0.00130025	1.33603	4.00597e-05	-0.0461614	1	0.48001	0.668168	1.17205	1.13938	1.77415	3.21229	1.95784	2.01078	3.70971
Cre06.g296200			2.49102	2.05137e-29	-0.404865	0.193447	0.138801	1	1.52928	2.24917e-11	-0.139009	0.770806	0.0418932	1	6.61948	37.6856	21.4251	7.55701	30.19	20.8426	5.41978	29.1833	22.6931
Cre06.g296450			1.11438	2.72879e-05	-0.539352	0.0612664	-0.127967	1	0.801804	0.00469632	-0.111608	0.821471	-0.114511	0.971906	3.17311	6.93504	6.11147	4.65717	5.07101	6.17179	3.35896	5.9099	7.45727
Cre06.g296550	FMO3	Flavin-containing monooxygenase	1.00024	0.000572828	1.06181	0.000373069	0.0514918	1	1.34319	2.61493e-06	0.37182	0.335738	-0.641623	0.171062	1.04668	2.10304	2.93524	1.11648	4.70107	4.14603	1.14496	4.82703	7.25137
Cre06.g297150	RWP9	RWP-RK transcription factor	1.15078	3.25465e-06	-0.23649	0.486462	0.0900572	1	0.189912	0.56832	0.418879	0.240386	0.00325192	1	1.65767	3.77552	2.13499	1.79655	3.33947	3.05384	1.44073	3.34923	3.39635
Cre06.g297450			1.20873	5.02733e-07	0.4118	0.170352	0.0539286	1	0.901215	0.00038229	0.34386	0.334573	0.162473	0.914171	6.19013	14.3845	12.8496	6.24709	20.4262	17.7	8.93787	20.9762	17.6325
Cre06.g298150			1.2983	2.35972e-07	-0.836338	0.00361142	-0.448996	0.881078	1.24024	1.6469e-06	-0.792286	0.00997842	-0.405675	0.534599	6.2096	15.3154	16.2765	6.77486	9.17695	10.2559	6.23573	13.3732	15.1662
Cre06.g298750	AOT4	Amino acid transporter	0.39762	0.403098	-1.16091	0.0884497	0.225005	1	2.08559	2.45449e-07	-2.22073	0.00104289	1.25849	0.251904	7.04895	9.63494	32.5488	2.22077	4.42473	7.8223	5.7902	4.01907	3.60587
Cre06.g299250			0.163138	0.78703	1.57315	0.000708991	-0.618987	0.900278	1.61504	0.000306369	0.518514	0.3712	-1.04049	0.119595	1.64346	1.89611	5.51199	3.52681	5.86237	8.71885	5.02389	9.58052	20.0718
Cre06.g299300	TUG1	Gamma tubulin	-0.0627283	0.885404	1.41939	8.54945e-06	-0.322435	0.963714	1.56661	3.60643e-07	0.129777	0.822801	-0.647321	0.218789	11.0153	10.7063	35.8074	16.2829	30.1489	43.05	30.7941	40.2388	75.4576
Cre06.g299350	FBB15	Flagellar/basal body protein 15	1.3508	4.84526e-12	-0.0353193	0.953661	0.133427	1	0.898219	1.40448e-05	-0.0604268	0.906141	-0.0548816	1	42.306	109.793	87.415	57.2873	112.439	91.4052	61.6552	109.394	105.84
Cre06.g299500			1.48296	0.00218273	0.655254	0.177556	0.0827154	1	0.409013	0.510175	-0.386326	0.602288	-0.333251	0.895315	0.912832	2.56912	1.31922	0.74722	4.34251	1.11275	1.27608	4.37728	1.5668
Cre06.g299600	ZRT4, ZIP6	Zinc/iron transporter	1.56422	6.3278e-05	-0.212818	0.622866	-0.316798	0.964563	0.328753	0.513887	-0.577741	0.191253	-0.633655	0.346461	3.52851	10.4129	4.84436	3.96698	9.66738	3.5594	5.4481	12.8344	6.19633
Cre06.g299800	LCL1	Long-chain-fatty-acid-CoA ligase	1.13462	0.000120001	1.36718	0.00028437	0.399725	0.956735	1.28897	1.66597e-05	0.606044	0.188865	0.377025	0.761384	5.70101	12.589	15.4014	6.34804	34.7065	25.6768	7.77277	27.9976	22.1295
Cre06.g299950			-0.0568504	0.927369	1.1987	0.00249675	-0.67242	0.793833	1.61799	0.000100237	0.191467	0.739024	-1.25548	0.00739599	0.71887	0.707318	2.43991	2.11553	1.70548	3.06142	2.38895	2.90415	8.18702
Cre06.g300050	OPR27	OctotricoPeptide Repeat Protein	1.3346	6.11924e-11	0.482133	0.0333885	0.388443	0.808083	0.367502	0.132683	0.842314	0.000179269	0.272154	0.637231	10.6118	27.0752	15.2657	19.728	40.0594	29.5757	14.2703	32.608	27.3804
Cre06.g302200	EFH3	EF-hand Calcium binding protein with DUF4346 domain	1.18463	0.00218273	-0.404224	0.349885	0.269766	0.986843	0.363656	0.442628	-0.755296	0.0949596	-0.233525	0.911405	3.12371	7.34844	4.62903	1.57512	5.73371	2.88674	2.31797	5.05924	3.78049
Cre06.g302350			1.59635	2.5864e-14	-0.387479	0.11455	0.229399	0.963838	-0.159234	0.575688	0.262579	0.393439	0.24048	0.745714	18.6818	56.9596	18.8065	20.43	46.3926	24.2037	18.4274	42.1306	22.9209
Cre06.g302600			1.01356	9.08345e-07	-0.557287	0.00598762	0.279573	0.900278	0.132174	0.640581	0.339979	0.165725	0.210618	0.74345	10.6028	21.8777	12.9858	10.439	15.5359	17.7738	10.0139	13.6576	17.0894
Cre06.g303050	NIT3	Nitrate reductase (NADH)	5.20473	1.43067e-40	-0.0792438	0.94279	0.259643	1	3.8939	5.88489e-22	-0.145692	0.882302	0.344296	0.862402	0.526949	20.174	8.85829	0.541484	20.3366	8.73592	1.74939	18.0544	7.68076
Cre06.g303300	CYN37	Peptidyl-prolyl cis-trans isomerase, cyclophilin-type	1.45005	1.9285e-11	0.0393693	0.954223	0.236911	0.964563	0.74638	0.0014473	0.145072	0.713339	0.260723	0.744333	28.4133	78.4038	53.0072	31.9605	85.4521	63.2335	26.8313	77.3767	59.3535
Cre06.g303350		Conserved protein of unknown function	0.279467	0.593122	1.84354	9.88484e-08	-0.427085	0.914003	1.60779	6.15432e-05	0.50193	0.227723	-0.608222	0.297017	2.52056	3.09222	8.34046	8.71622	11.7956	13.2145	7.01956	16.9231	22.4474
Cre06.g303400	FAP16, ADF3	necessary for axonemal severing	1.24363	0.000488411	-0.419896	0.32821	0.408288	0.954735	-0.238042	0.608285	0.0483082	0.987419	-0.262572	0.879474	4.33971	10.6869	4.2228	3.65453	8.19077	4.59576	2.94368	6.57694	6.18659
Cre06.g303483			1.4297	1.85812e-09	-1.87263	1.15377e-09	-0.185825	1	0.880933	0.000560659	-1.26419	0.000103446	-0.425202	0.599641	2.79963	7.65214	5.68756	1.4846	2.20482	2.58894	1.41738	2.67548	3.88654
Cre06.g304400	SOUL4		3.10142	8.50119e-44	0.306497	0.381722	0.651794	0.616737	1.05175	1.08067e-05	0.726411	0.0320664	0.146085	0.95094	8.7197	75.8051	20.1623	16.0417	99.4844	35.9714	13.4412	67.3755	36.3903
Cre06.g304850			1.27914	4.79835e-07	-0.375433	0.18556	-0.0258139	1	0.938425	0.000468662	-0.310657	0.359569	0.0592235	1	4.6782	11.6449	10.0913	2.69749	9.36771	8.73106	3.12114	10.1514	9.35453
Cre06.g304876			-0.333571	0.666332	1.16754	0.096188	-0.858482	0.885004	2.0865	1.04653e-05	0.0347732	1	-0.78902	0.42877	0.419757	0.33475	1.97355	0.762223	0.780933	2.20109	3.39783	1.52154	4.23962
Cre06.g306150			0.213057	0.734722	1.83011	5.03507e-06	-0.431336	0.953946	1.58812	0.00129923	0.592318	0.227033	-0.829313	0.190076	1.67248	1.96886	5.50104	2.87426	7.39881	9.13383	4.09599	10.6105	18.2511
Cre06.g306250		Hypothetical protein	1.27579	9.54914e-05	-1.19231	0.000421493	0.120564	1	0.942538	0.00658008	-0.688513	0.0785403	-0.219019	0.898939	5.49482	13.5487	11.6185	3.22304	6.22393	8.02124	3.2545	6.11921	10.3706
Cre06.g306750	FAP290	Flagellar Associated Protein 290	1.1311	6.43077e-06	-0.830102	0.00650711	0.544253	0.810201	-0.433555	0.145515	-0.248548	0.580317	0.141775	0.960777	11.5483	25.9433	9.73443	8.6524	15.209	8.68551	9.56455	11.1077	8.78985
Cre06.g307500	LCIC	Low-CO2 inducible protein C	4.43182	3.10651e-55	0.0467082	0.965259	0.3891	0.934844	2.86376	2.21784e-26	0.319091	0.492203	0.617803	0.310608	168.003	3640.7	1355.42	282.787	4010.98	1810.67	325.298	3261.45	1334.16
Cre06.g307900	FAP141	Flagellar Associated Protein 141	1.51848	1.03405e-10	-0.756403	0.0237142	0.554114	0.834936	-0.237959	0.439746	-0.5514	0.171363	0.0636219	1	38.193	112.314	36.6007	27.7721	69.152	26.6779	27.9348	50.2698	28.5092
Cre06.g309000	NAR1.2, LCIA	Inorganic carbon channel localized at chloroplast membrane	11.3095	1.37022e-65	1.01706	0.107967	0.177256	1	10.9797	5.18162e-63	1.17334	0.088126	0.230202	0.981538	0.572922	1456.55	1270.66	1.34874	3213.28	3150.59	37.8726	3025.87	3026.11
Cre06.g310500		bZIP transcription factor	1.56061	0.00241522	0.841777	0.180286	0.0752526	1	1.50264	0.00440264	1.32558	0.0378209	-0.437228	0.847318	0.510567	1.50974	1.54118	1.4554	2.90575	4.37663	1.04584	2.94209	6.62894
Cre06.g311050			0.0846737	0.872949	0.292451	0.737273	-0.0224895	1	1.66293	1.71637e-05	-0.833544	0.279773	-0.611576	0.75971	6.03854	6.53765	21.1705	1.82153	8.40612	13.2072	5.98303	9.10079	22.3048
Cre06.g311200	MFT21	Major facilitator superfamily transporter	-0.994353	0.0519361	0.50023	0.501112	-1.28327	0.557755	1.66509	3.67024e-05	-0.368394	0.60701	-0.760778	0.450559	1.15016	0.580608	4.02611	0.917393	0.870762	3.43317	2.78438	2.27128	6.46593
Cre06.g311250			0.36275	0.457105	0.986092	0.0127562	-0.823571	0.604611	1.6526	3.74207e-05	0.120258	0.876345	-0.989477	0.0652594	0.462507	0.597927	1.61157	0.740002	1.26575	1.90311	0.82338	2.39114	4.26382
Cre06.g311350			1.02282	0.000178966	0.3012	0.468651	0.104768	1	0.105313	0.780659	0.255209	0.613567	0.0453101	1	27.1396	55.3507	32.1416	35.6708	72.8256	42.0018	41.635	72.301	45.4991
Cre06.g311550			1.68749	1.5775e-14	-0.674285	0.0493455	-0.414757	0.916909	1.73037	6.23424e-15	-0.642948	0.0898334	-0.342211	0.740742	2.46033	8.01848	9.11477	3.3715	5.31737	6.34325	2.76207	7.5625	8.97026
Cre07.g312300			0.31424	0.252841	0.381824	0.270238	-0.0829064	1	1.70046	3.3422e-13	-0.87815	0.00750632	-0.638415	0.198682	73.0004	91.2105	261.825	93.8679	126.731	155.766	118.667	143.163	270.863
Cre07.g312350	POLA4	DNA polymerase alpha, primase subunit	0.393686	0.255606	1.3305	0.000120455	-0.220794	0.996805	1.78531	1.27212e-09	0.207471	0.697426	-0.69501	0.220764	8.23279	10.952	31.1776	13.4411	29.174	39.4656	23.8917	36.1924	71.5633
Cre07.g312580			1.32781	0.0021339	-0.392556	0.398658	0.141335	1	0.312041	0.585497	0.599007	0.24118	-0.214933	0.927711	1.49591	3.81288	2.09668	1.61954	3.06549	3.43542	1.28395	2.98379	4.44751
Cre07.g313550			1.17023	4.21603e-05	0.321687	0.484445	0.200208	1	0.826062	0.00707825	0.755423	0.0847021	0.507903	0.572453	5.15601	11.7323	10.2544	11.9774	15.5406	18.5671	9.49602	14.4941	14.6177
Cre07.g314000			-0.267669	0.607757	-1.14083	0.0633859	-0.581577	0.963838	1.3817	0.000437601	-1.26023	0.0255628	0.326808	0.903778	1.70783	1.42947	4.90668	0.636553	0.687603	2.23388	0.918916	1.09765	1.9653
Cre07.g314700			1.1179	0.0106355	1.21945	0.000591888	-0.667319	0.704976	2.03704	3.55107e-07	0.510698	0.215219	-0.889106	0.0546839	0.32838	0.721849	1.48877	0.615731	1.79009	2.33405	1.09633	3.03476	4.83718
Cre07.g315300	CSG4	Chlamydomonas specific family G protein	-0.0632139	0.879082	1.21073	0.000156003	0.000544359	1	1.39759	5.36807e-07	-0.166381	0.735015	-0.305104	0.761384	3.07885	2.9664	8.9722	3.26821	7.31972	8.73604	6.26152	7.79087	12.0475
Cre07.g315650		S-adenosyl-L-methionine-dependent methyltransferase	1.48016	2.83404e-05	0.405151	0.289563	0.184847	1	0.732496	0.0725146	0.277436	0.592333	0.327216	0.792744	2.08921	5.83804	3.83607	2.10436	8.26538	5.07784	2.13393	7.74136	4.50091
Cre07.g316350	CSG1	Chlamydomonas specific family G protein	-0.353276	0.538744	1.68791	0.000726166	-0.791377	0.831381	1.83561	1.4329e-05	0.0521887	0.993564	-1.02034	0.139769	1.57995	1.25637	6.17119	2.10801	4.25658	7.02659	8.23543	7.84393	16.089
Cre07.g316850	MCM4	Minichromosome maintenance protein	-0.0124247	0.984856	1.39762	0.000724866	-0.71317	0.815539	1.71201	0.000120656	-0.0356818	1	-0.804354	0.241671	6.12548	6.09541	22.1062	9.08193	17.1944	23.4889	14.9683	29.9563	46.1484
Cre07.g317908			0.652623	0.0453524	1.23298	4.40912e-05	-0.128129	1	1.66665	1.01113e-08	0.100925	0.868145	-0.116496	0.981609	1.77875	2.81627	6.24651	2.24262	7.06738	7.33282	2.69804	8.22689	8.89319
Cre07.g318850	HSP22B	heat shock protein 22B	0.933992	0.131497	-0.307574	0.65702	-0.141043	1	1.54106	0.00456596	-0.41757	0.496393	-0.526618	0.65538	0.533032	1.045	1.73034	1.24182	0.898286	1.42727	2.40371	1.04782	2.3021
Cre07.g319800			1.58726	6.78062e-09	-0.590131	0.0247423	0.62524	0.524879	0.621053	0.0490327	-0.415181	0.205857	0.119776	0.963529	4.06284	12.5697	7.10152	2.77455	8.65516	5.65722	3.5129	5.98396	5.81664
Cre07.g320000		GT90 family protein 38	3.98028	7.64191e-21	0.378935	0.443185	0.461672	0.950075	3.51089	3.29446e-15	1.05287	0.0202098	-0.0424324	1	0.262937	4.31698	3.39271	0.473003	5.93099	7.75641	0.723483	4.60192	8.88578
Cre07.g320800			0.321152	0.533937	1.66803	4.91445e-05	-0.49015	0.923622	1.9241	2.29518e-06	0.102159	0.914639	-0.505624	0.620044	3.97565	4.98468	16.4534	6.50285	16.9453	19.5231	12.3715	25.4248	31.0865
Cre07.g320850			-0.830846	0.0125814	0.330291	0.520202	-0.329656	0.978052	1.24335	4.89889e-05	-1.25032	0.00275816	-0.706965	0.334526	5.08961	2.92435	13.2991	2.61988	3.83854	6.11941	6.82223	5.13443	11.205
Cre07.g321000	CYG14	Adenylate/guanylate cyclase	1.205	2.32386e-07	-1.03614	0.00245761	-0.205463	1	-0.222315	0.460768	-0.203462	0.70404	-0.32638	0.777409	7.52431	17.6847	7.27548	9.63338	9.00423	6.77546	5.44538	11.1201	9.49698
Cre07.g321100			1.16392	2.35426e-06	0.701858	0.00310814	0.242195	0.961034	0.684494	0.0112536	0.464135	0.101503	-0.237951	0.761319	3.999	9.01784	7.13937	4.137	15.6457	10.6729	5.55186	14.0897	14.1032
Cre07.g321750			-1.22331	0.00128569	-1.47185	0.0182707	-0.360278	1	1.7271	1.82855e-06	-0.639319	0.377394	-1.44386	0.0783469	9.17064	4.07097	33.8376	1.48296	1.49857	23.7458	0.692158	2.05367	71.7135
Cre07.g322300	XPD4	RAD3/XP-D family DNA-binding helicase	0.466255	0.32594	1.96135	4.24076e-08	-0.631384	0.787031	1.465	0.00019454	1.01807	0.00705517	-0.977019	0.0427735	0.670847	0.940056	2.03382	1.36402	3.8673	4.55716	2.94153	6.3912	10.0066
Cre07.g322400			0.176625	0.759034	0.538724	0.286162	-0.313373	0.982889	1.69591	3.69001e-06	-0.630799	0.151581	-0.502667	0.565756	0.528025	0.611248	1.91819	1.14563	0.942875	1.3477	1.56096	1.2433	2.1417
Cre07.g322850			1.21759	0.00448388	-0.998693	0.0342875	0.0808706	1	-0.408848	0.444459	-0.298143	0.689398	-0.323273	0.888128	1.2725	3.06916	1.09129	0.255379	1.57538	0.942061	0.341739	1.58586	1.31932
Cre07.g323200			0.646799	0.0719962	0.573356	0.0762181	-0.1667	1	1.02601	0.00248145	0.125646	0.813676	-0.408407	0.549178	4.69612	7.39807	10.5385	3.94289	11.7556	12.6369	7.6698	14.06	18.7902
Cre07.g323300			-1.15376	0.0355944	2.06989	0.000151875	-0.660208	0.900278	1.34858	0.00289355	0.544158	0.368437	-0.855184	0.279863	0.774733	0.348867	2.17669	1.16054	1.56973	3.4745	3.08244	2.64455	7.06679
Cre07.g323700			-1.12504	0.00943705	2.9295	2.35002e-07	0.271596	1	1.03104	0.00831191	0.819333	0.21671	0.247849	0.954737	1.72336	0.796274	3.88666	4.01303	6.53554	7.5066	2.7227	5.76808	7.08457
Cre07.g323750		Holo-[acyl-carrier-protein] synthase	-0.676062	0.390109	3.20212	3.17225e-09	0.033334	1	2.24096	1.82618e-05	0.49457	0.401203	-0.322947	0.86115	0.969343	0.617063	5.12783	2.16559	6.11715	7.96295	3.07152	6.37905	11.1407
Cre07.g324866			1.30106	2.39937e-08	-1.20036	1.15184e-05	0.173085	1	-0.093246	0.784786	-1.00269	0.00130302	0.300589	0.775194	3.75721	9.32636	3.97217	1.52403	4.32457	2.11684	1.83855	4.08779	1.9207
Cre07.g325714			1.7405	1.82314e-06	0.706324	0.210205	0.287283	1	1.47806	0.00010583	0.00398702	1	-0.094172	1	2.25957	7.63857	6.96373	2.12624	13.3265	7.6779	3.86229	11.6773	9.12903
Cre07.g325716	DNL1	DNA ligase 1	-0.212292	0.640974	1.58092	1.58535e-05	-0.52349	0.891786	1.39719	9.85511e-05	0.408278	0.395676	-0.677119	0.291256	4.72092	4.12627	13.6916	6.87151	13.0802	19.8285	10.5983	19.9701	35.6045
Cre07.g325737			1.17652	2.55642e-06	0.13834	0.666767	0.248478	0.961034	0.782089	0.00348554	-0.188501	0.593312	0.15881	0.897204	12.7368	28.9463	24.1568	15.9168	34.0035	23.1252	13.5839	30.4715	23.1683
Cre07.g325756			1.21134	3.44148e-06	0.212285	0.622522	0.320479	0.963838	-0.424382	0.179277	-0.586833	0.169983	0.412662	0.693426	3.17929	7.40544	2.64068	1.86307	9.15684	1.89155	2.19759	7.80978	1.58977
Cre07.g327100			2.22444	2.52135e-19	-0.750526	0.00241943	0.230174	0.971798	1.27085	1.08626e-06	-0.638876	0.0210144	0.218974	0.819547	13.5297	63.9838	36.0125	5.96384	40.3408	25.4612	7.05179	36.6172	24.3353
Cre07.g327687			1.10506	4.83421e-05	0.310153	0.336791	-0.219299	0.978052	1.25104	4.95236e-06	-0.133728	0.775719	-0.299227	0.728728	5.74512	12.508	15.0487	6.17582	16.4122	14.9775	7.98584	20.3514	20.5887
Cre07.g328800	NSG13	Protein expressed during nitrogen-starved gametogenesis	0.549168	0.198624	-0.103206	0.921009	-0.345869	0.991543	2.46439	1.01589e-10	-0.639774	0.309248	-0.615856	0.629454	9.32321	14.0912	57.1535	3.85165	13.6104	40.5287	10.1578	18.4391	68.8297
Cre07.g329050	AOC5	Cationic amino acid transporter	2.00464	5.05876e-07	-5.26271	9.35399e-32	0.159344	1	-0.145099	0.80364	-3.86623	1.59099e-12	0.713596	0.86115	2.92978	11.9746	2.95813	0.131229	0.312185	0.218175	0.0562976	0.306805	0.149979
Cre07.g329882	VGK1	Ion transport protein	1.35523	2.16081e-07	-0.997111	0.00128674	0.22369	0.991543	0.53762	0.0759736	-0.900165	0.0090901	0.0592509	1	2.42099	6.29147	3.95713	1.60458	3.32396	2.27918	0.943966	3.04217	2.43319
Cre07.g330650			0.759501	0.0738265	1.06383	0.0530757	-0.120531	1	2.12656	6.82839e-09	0.0867683	0.963052	-0.441646	0.811156	2.04774	3.53214	9.79616	1.34008	7.72654	11.6057	5.70219	8.97086	17.4232
Cre07.g330900			2.12676	5.87764e-17	0.0154902	1	0.35899	0.948076	0.533908	0.0728158	0.620587	0.103583	0.189718	0.916986	5.25906	23.5773	8.63587	3.05276	24.8921	14.1024	5.6919	20.629	13.8808
Cre07.g331000			-0.0327688	0.93426	0.875492	0.00273565	0.0557784	1	1.09763	4.2951e-05	0.11416	0.819793	0.142325	0.938928	6.75718	6.66261	16.0302	9.63509	12.9821	18.9693	11.8206	13.3278	19.1636
Cre07.g331150			0.250303	0.503653	1.12517	0.00502446	-0.230204	1	1.17262	5.29742e-05	0.684654	0.127951	-0.0490264	1	0.89355	1.07446	2.25937	1.80616	2.50344	3.91917	0.859184	3.12926	4.53755
Cre07.g331300	AGP3	ADP-glucose pyrophosphorylase large subunit	2.5265	8.01157e-14	0.300935	0.698749	0.512078	0.974748	-0.33515	0.518534	0.13772	0.937756	-0.608279	0.77109	0.87321	5.04828	0.775278	0.882736	6.61387	0.915521	1.04855	4.93467	1.55346
Cre07.g331450		N-acetyltransferase	1.06752	0.00339728	-0.890966	0.0248497	-0.114536	1	0.374348	0.395402	-0.349678	0.519586	0.115982	1	1.7536	3.68069	2.52225	2.57194	2.13129	2.1295	1.12541	2.46095	2.20952
Cre07.g331650			1.14338	3.15081e-06	-0.0588476	0.917823	0.0446516	1	0.407027	0.162993	0.787065	0.00825311	0.309616	0.700308	3.73895	8.47935	5.57234	5.30055	8.46194	10.3436	5.67332	8.75645	9.29616
Cre07.g332300	GWD2	alpha-glucan water dikinase	1.04481	1.00368e-07	-0.864398	0.0020638	-0.0748851	1	0.848744	3.51883e-05	-0.789164	0.00881964	-0.211633	0.858308	25.336	53.3246	51.3439	14.9827	30.7534	31.8281	15.8042	34.5182	41.3857
Cre07.g332400			0.214654	0.548098	0.876677	0.00862356	-0.152734	1	1.49803	2.9924e-08	0.0509133	0.968252	-0.303202	0.77109	3.46385	4.08825	10.9047	6.08577	7.91754	12.2015	7.82008	9.37903	16.9503
Cre07.g332851	SELM	Selenoprotein M	0.675909	0.0143576	-0.0836578	0.874297	-0.159153	1	1.30729	6.16458e-07	-0.314982	0.42592	-0.403466	0.562705	14.3659	23.1983	39.1628	15.1932	23.1844	34.7175	30.9487	27.6104	51.0237
Cre07.g333150			1.68816	3.1159e-13	0.545815	0.0637614	0.363145	0.912674	0.359741	0.211087	0.231705	0.575177	0.488101	0.381693	19.6097	63.4916	28.1984	29.5835	99.0322	35.7774	24.196	82.1896	28.3278
Cre07.g333350			1.23427	6.15527e-07	0.556039	0.0647592	0.421653	0.887958	0.534743	0.0670699	-0.15239	0.770737	0.464625	0.518073	7.23406	17.3307	11.6528	9.48631	26.7947	11.3543	7.81049	21.3605	9.20759
Cre07.g333500			0.843815	0.000105432	-0.362388	0.125487	-0.307741	0.899496	1.03989	2.16341e-06	-0.50599	0.0396196	-0.515494	0.121956	41.5118	75.4692	94.494	52.9287	62.1201	72.6323	59.3214	81.9389	115.949
Cre07.g334350			1.40258	2.01178e-06	1.09794	0.00527426	0.402905	0.960118	0.664907	0.0439117	1.51963	0.000139512	0.606141	0.448582	13.4964	35.6636	23.924	43.125	81.7885	73.9405	23.022	66.0326	54.1444
Cre07.g334650			0.277714	0.621203	1.40877	0.000975847	-0.769074	0.752879	1.71986	7.99555e-05	0.31768	0.587241	-1.02763	0.0830888	0.980163	1.21011	3.56574	1.39842	3.39367	4.84897	2.87759	6.14185	11.1405
Cre07.g334750		Phosphoprotein phosphatase 2C-related	4.15797	8.73941e-24	0.748846	0.139467	0.0257123	1	2.67522	5.82526e-11	2.41571	3.3141e-07	0.5528	0.670964	2.66254	47.211	18.4831	1.69151	86.3366	108.297	1.79326	89.9854	83.1555
Cre07.g334851	HEP1	Hsp70 escorting protein, mitochondrial	1.2975	0.0030136	-0.00767556	1	-0.1566	1	1.09301	0.0170652	-0.401703	0.595302	-0.00832883	1	3.0273	7.45528	7.05419	5.2466	7.97523	5.85181	2.28689	9.50755	6.63011
Cre07.g334900			1.23517	7.19159e-07	0.773497	0.0194655	0.301576	0.964563	-0.587597	0.0362731	1.15402	0.000632885	0.66316	0.215476	12.329	29.1276	9.09997	16.297	53.2964	21.86	13.3371	46.0382	15.512
Cre07.g336300			0.714625	0.00108645	-0.0112406	1	-0.0418696	1	1.11985	1.71073e-07	-0.387209	0.104188	-0.365778	0.326772	23.4217	38.9624	56.7199	29.8376	40.8039	47.1332	39.7898	44.7506	67.567
Cre07.g337150	RFC2	DNA replication factor C complex subunit 2	-0.13705	0.731245	0.836627	0.00928943	-0.403545	0.913092	1.25218	5.35283e-05	-0.230134	0.614989	-0.472117	0.477616	29.6383	27.1951	77.7374	34.7524	51.6878	72.3718	47.6482	72.6832	112.574
Cre07.g338000	MCM2	Minichromosome maintenance protein	0.032538	0.953735	1.08342	0.00701903	-0.654028	0.845782	1.80942	4.48012e-06	-0.145256	0.845499	-0.802688	0.2124	11.0175	11.4382	42.6485	13.82	25.6323	42.1552	24.263	42.8771	82.2969
Cre07.g338150	RNP1	RNA-binding protein with RRM (RNP-1) motif	1.33378	7.60379e-09	-0.159006	0.695154	-0.210558	0.989217	0.440997	0.104432	1.09366	0.000353032	-0.118299	0.979205	4.44883	11.4833	6.72278	9.10985	10.7415	15.4957	7.08633	13.2321	18.8823
Cre07.g339000			4.09145	2.86305e-34	0.510572	0.122117	0.148917	1	3.30003	8.92507e-22	-0.0346873	0.997453	-0.24571	0.853728	1.03848	18.0049	11.36	1.41	27.3837	12.1188	4.96537	26.3052	16.1317
Cre07.g339750	HEM2	Ferrochelatase	1.274	6.94578e-09	0.104191	0.822662	0.484056	0.858713	-0.173143	0.554885	0.41785	0.265295	0.450661	0.478198	28.6137	69.7422	28.2053	43.484	79.6683	40.6937	22.0573	60.6967	33.3498
Cre07.g340850	CYP743A2	Cytochrome P450, CYP197 superfamily	2.83413	1.57983e-20	-0.0402893	0.980139	0.32981	0.964563	2.06264	3.39319e-11	-0.156183	0.795882	0.150059	0.968091	6.58835	47.0211	30.1819	2.85416	49.165	29.7966	6.29268	41.6608	29.9957
Cre07.g341952			1.88173	2.12865e-15	-1.18871	3.54059e-06	0.246248	0.972754	1.16566	3.1522e-06	-1.15929	1.45539e-05	0.235409	0.818903	18.9158	70.7735	46.9954	5.70639	32.7537	22.81	10.7756	29.4627	21.7556
Cre07.g342100		Glutathione S-transferase	1.02898	3.50708e-06	-1.02858	1.20775e-05	-0.0749266	1	0.252142	0.369865	-0.758393	0.00443987	-0.255057	0.761384	8.7038	18.1182	11.6657	7.71218	9.30204	7.38783	8.12378	10.4248	9.87984
Cre07.g343850			1.20523	2.69941e-07	-0.688799	0.0160448	-0.171758	1	0.618266	0.0168983	-0.469016	0.167497	-0.387104	0.561021	17.1845	40.6872	29.6335	13.4192	26.2955	22.8943	17.6764	31.4662	33.6945
Cre07.g343933	EBM6	Mannan endo-1,4-beta-mannosidase	1.43672	8.22035e-06	-1.10386	0.00392333	-0.409884	0.960118	0.402067	0.333421	-0.135419	0.865357	-0.1996	0.940857	0.61474	1.68378	0.906792	0.467493	0.823113	0.889412	0.667072	1.17621	1.14188
Cre07.g344350	TPP1	Chloroplast thylakoid processing peptidase	1.06689	6.22914e-06	0.164724	0.667773	0.34005	0.930188	0.227981	0.448323	0.513343	0.136474	0.511254	0.340319	23.6092	49.9156	30.7293	47.8391	59.2799	47.3632	25.2859	49.9798	37.2671
Cre07.g345100			2.36963	1.9331e-09	-1.95538	4.86762e-05	0.188415	1	2.07732	3.45174e-07	-2.49458	5.16976e-07	-0.365507	0.871487	3.46727	18.0477	16.3484	0.847621	4.97745	3.14857	1.51732	4.65414	4.52632
Cre07.g346150			2.68046	5.02039e-31	0.0512295	0.939741	0.371642	0.909557	0.37947	0.193172	0.430297	0.247372	-0.218786	0.86115	2.27239	14.7338	3.31308	3.02353	16.2419	4.83246	2.42259	13.358	6.28888
Cre07.g346200			1.19886	9.51169e-07	1.43065	8.18368e-12	0.519477	0.501566	1.39574	8.82524e-09	0.961468	9.73777e-06	0.258398	0.655586	3.26665	7.62326	9.57492	7.36384	21.5903	20.1825	7.1085	16.0822	18.8186
Cre07.g346350			1.10147	0.00227587	-1.3765	0.000484012	0.330188	0.974748	0.726153	0.0631503	-0.830869	0.0662695	0.731529	0.303208	41.1048	90.8715	77.2992	9.43098	36.1381	46.9738	17.384	30.6634	31.1675
Cre07.g346650			0.937927	0.00046419	0.580798	0.024955	0.140622	1	1.54252	2.25123e-09	-0.0956561	0.834876	-0.471002	0.26079	4.43384	8.67402	14.2395	13.337	13.5994	14.6556	11.9871	13.1604	22.641
Cre07.g346672			1.04606	0.00738961	1.27649	0.000873683	0.282163	0.982889	0.560329	0.213002	2.19307	4.12e-09	0.266162	0.863156	0.97749	2.07555	1.63854	2.41923	5.2743	8.02372	2.11229	4.62026	7.4618
Cre07.g346900			4.87965	8.43738e-17	-2.83748	6.64111e-06	-0.997853	0.868506	1.57618	0.00894329	-3.02809	2.39032e-05	0.610117	0.852879	1.58681	45.8898	5.24725	0.330803	7.10782	0.690105	0.169576	15.0971	0.50456
Cre07.g346950			3.57435	2.88274e-08	-1.72528	0.0514686	-1.08686	0.909557	0.370087	0.648233	-1.44521	0.155763	1.01727	0.659842	7.98896	93.3516	11.483	2.85197	31.1047	4.36715	6.99856	70.2462	2.50019
Cre07.g347150			-1.39432	1.72008e-06	1.53761	2.83856e-06	-0.495576	0.885004	1.03596	0.000418734	-0.381104	0.369879	-0.609774	0.286578	28.6856	10.9859	64.516	40.0353	33.9446	54.4403	67.3551	51.0173	92.8395
Cre07.g347980			0.558168	0.0231055	-0.833896	0.0189376	-0.357613	0.961034	1.11153	1.78527e-06	-1.14098	0.0014849	-0.63197	0.307226	4.45957	6.70649	10.8591	3.85457	3.94189	5.26186	3.71234	5.38819	9.15591
Cre07.g350450			0.451624	0.427857	2.19557	1.34715e-09	-0.606586	0.803638	2.39945	3.59533e-08	0.426935	0.329046	-0.688705	0.202241	0.669689	0.9273	3.84067	1.91121	4.49987	5.76366	2.87093	7.30879	10.3571
Cre07.g350550		putative exodeoxyribonuclease III	-0.53243	0.119873	0.658441	0.0764289	-0.384777	0.943669	1.32724	3.0915e-06	0.116339	0.842795	-0.211925	0.881335	3.53135	2.4818	9.84429	4.67181	4.13366	11.6001	5.31627	5.73845	15.0695
Cre07.g351500			0.862625	0.00368992	0.886357	0.00103887	-0.0297028	1	1.32481	2.96155e-06	0.255916	0.48235	-0.332374	0.616796	1.21751	2.2381	3.35714	2.06849	4.38012	4.40273	2.24197	4.76537	6.21323
Cre07.g351850		N-acetyltransferase	0.386067	0.229378	0.522286	0.0779249	-0.172676	1	1.1085	7.73067e-05	0.447108	0.168589	-0.0522141	1	9.04822	11.9187	21.5269	17.3836	18.2138	32.314	18.8213	21.9099	37.2133
Cre07.g352550	RDP3	Putative rhodanese domain phosphatase	2.33042	3.8849e-20	0.0204249	1	0.44724	0.924862	2.40839	4.69529e-21	-0.10185	0.903143	0.32808	0.806615	10.4182	53.0477	60.837	8.84913	57.0746	62.5948	10.9216	44.5708	55.4768
Cre07.g352900			0.817517	0.0753742	-1.13095	0.00954291	0.132035	1	1.20768	0.00725766	-0.967253	0.041493	-0.287811	0.884598	1.99477	3.66746	5.25545	0.611981	1.7073	2.88738	1.13971	1.6639	3.91104
Cre07.g353250			0.270649	0.378816	2.85448	3.9687e-23	-0.222599	0.982213	1.61123	1.0906e-11	2.09059	6.49656e-14	0.0866431	1	5.4472	6.70608	18.8639	65.6983	50.9564	85.7313	98.5942	63.2979	90.2468
Cre07.g354976			0.979304	0.00182577	-0.885533	0.0325421	0.536392	0.914864	1.72322	9.19415e-09	-1.22134	0.00293814	0.25299	0.89986	15.2562	30.6507	56.1891	11.562	17.4022	26.1112	8.27976	12.7624	24.4943
Cre07.g355100	ZIP1	Zinc/iron transporter	1.18636	3.07921e-06	0.711427	0.00900866	0.460842	0.831381	0.0146445	0.971501	0.780407	0.00925634	0.550935	0.233298	5.48407	12.5654	6.09125	7.09002	21.9556	11.4708	8.7432	16.9985	8.73216
Cre07.g355150	ZRT5	Zinc-nutrition responsive transporter	2.56777	2.56115e-15	0.080165	0.919209	-0.0296127	1	1.38643	4.35324e-05	0.12871	0.868604	-0.152825	0.979205	8.3772	49.5791	24.1525	17.592	56.5037	28.4194	16.6927	61.3897	35.6534
Cre07.g355200	ORC5	Origin recognition complex subunit 5	1.0098	0.0138676	0.667201	0.125109	-0.605453	0.885004	1.63177	3.85999e-05	0.241098	0.69522	-0.912767	0.130147	2.44789	4.98585	8.29414	4.48076	8.40333	10.815	7.90081	13.6284	22.7848
Cre07.g355300		putative chloride channel	1.00387	5.5607e-07	0.405404	0.0716832	0.33447	0.881078	0.591649	0.00691188	0.373508	0.149264	0.234068	0.722253	6.81691	13.8831	11.4822	10.6989	19.392	16.0951	8.02561	16.3968	15.2853
Cre07.g356050			1.40102	0.00110201	-0.493274	0.338908	0.316444	0.991916	0.564081	0.270485	-1.13477	0.0381354	-0.412444	0.831507	1.17423	3.21899	1.99157	0.568757	2.34808	0.95218	1.00539	2.00625	1.41444
Cre07.g357450			0.0836057	0.888629	1.40392	0.0011141	-0.417412	0.960118	1.5375	0.000127054	-0.00966013	1	-0.927206	0.120913	1.12091	1.20152	3.58393	1.52963	3.37245	3.91325	2.61213	4.80669	8.3604
Cre07.g357600			1.17869	2.88274e-08	0.16339	0.546688	0.246421	0.947026	0.490887	0.0419204	0.20802	0.494164	0.0395818	1	27.5759	63.3155	42.905	35.1259	74.829	53.8759	36.9958	67.266	58.683
Cre07.g357876			1.45813	0.0030387	-0.304883	0.505511	0.0794765	1	0.0461907	0.954758	1.15774	0.0166732	-0.0141884	1	0.528864	1.48565	0.606419	1.05404	1.2737	1.48315	1.46243	1.27518	1.65572
Cre07.g358050			1.05354	1.2996e-05	-0.246944	0.450406	0.137431	1	-0.00703743	0.985329	0.0546796	0.949524	-0.286478	0.746036	4.09555	8.66545	4.62252	3.1145	7.67115	5.13163	2.59188	7.42599	6.99857
Cre08.g358459			2.08559	0.000114318	0.99899	0.0868031	0.244523	1	0.0582024	0.948516	1.42002	0.0465941	-1.45926	0.0788414	0.644896	2.81106	0.745988	1.48503	5.88038	2.17051	1.96483	5.27218	6.67489
Cre08.g358523			-0.398818	0.246835	0.406901	0.333512	-0.657174	0.746704	1.01756	0.000162916	0.340728	0.408619	0.177196	0.920503	1.3806	1.06275	3.11824	1.72852	1.48502	4.26775	2.08896	2.50583	4.24431
Cre08.g358536			2.02269	0.00219249	-4.13157	1.59552e-05	-1.34291	0.963838	0.60806	0.507209	-3.59762	0.00712566	-0.947228	0.925361	0.595612	2.49128	0.98233	0.0731696	0.124322	0.0739698	0.284135	0.390248	0.167969
Cre08.g358537			0.461803	0.27525	0.992773	0.0123642	-0.0923072	1	1.62192	8.02326e-06	-0.182871	0.773325	-0.0961275	1	4.13875	5.70484	13.9795	4.66833	12.1968	13.4315	7.55024	13.8551	16.1921
Cre08.g358547			1.14087	1.35947e-05	0.338213	0.300093	0.24287	0.974748	0.364307	0.263624	0.795887	0.0130627	0.0020512	1	2.44614	5.46114	3.51486	4.70564	7.33008	6.63265	4.15959	6.60845	7.39491
Cre08.g358552			0.719659	0.00108645	-0.983764	4.57061e-06	-0.633061	0.247554	1.0817	5.59289e-07	-1.24485	2.87488e-09	-0.627263	0.0459585	12.4762	20.8605	29.4718	6.99106	11.126	13.4819	10.0712	18.3796	23.2639
Cre08.g358571			2.59793	8.74048e-17	1.4357	0.000123879	0.435363	0.930786	1.31041	0.000228386	1.47652	0.000267481	-0.00346232	1	0.441107	2.72822	1.21332	1.59595	7.86439	3.71178	1.8299	6.19803	4.16111
Cre08.g358576			1.06044	0.00152125	-0.85935	0.024722	0.277586	0.982889	0.0656421	0.893367	-0.496531	0.302511	0.213676	0.925214	5.39997	11.4553	6.44615	2.72228	6.62964	4.86235	2.87158	5.82947	4.65863
Cre08.g358579			1.42252	3.60263e-07	0.235881	0.485741	0.00995098	1	0.662758	0.0334938	0.485105	0.149057	-0.114276	0.975433	13.5678	36.4992	23.6301	24.3835	46.0084	36.027	22.9441	48.6829	43.7833
Cre08.g359700	LAS1	Lipoic acid synthetase	1.20578	4.60713e-09	-0.516484	0.00938007	0.1972	0.963838	0.123209	0.668605	0.189605	0.492425	0.259065	0.60667	17.859	41.688	21.6402	16.2174	30.8535	26.6662	15.2049	28.662	24.9156
Cre08.g360400	ERM1	ERD4-related membrane protein	2.13458	4.63675e-14	0.935736	0.0011166	-0.653372	0.535036	1.13708	0.000317799	2.66318	3.94856e-22	-0.132412	0.95094	0.709336	3.21787	1.74017	7.05417	6.4029	12.0181	8.35937	10.7412	14.7193
Cre08.g360564			1.06594	4.75823e-05	0.312952	0.446981	0.0928983	1	1.02883	0.000132254	0.322397	0.494052	0.175603	0.937787	3.855	8.11715	8.69378	5.84978	10.7762	11.8909	4.40064	10.7752	11.7533
Cre08.g360850			1.52968	1.00076e-06	-0.125813	0.846461	0.60453	0.885004	0.415522	0.304305	0.831734	0.0766045	0.545636	0.568947	0.862933	2.52279	1.31845	1.95865	2.46362	2.47839	1.0086	1.72507	1.91157
Cre08.g360950			2.2818	1.3968e-12	1.11929	0.00436916	0.279048	0.985239	1.70572	3.01668e-07	1.14499	0.00596739	0.285481	0.861699	12.8312	62.6003	46.1739	41.6273	144.88	110.473	43.1735	127.307	101.804
Cre08.g361150		GT90 family protein 11	1.24532	6.01227e-06	-0.804066	0.0290949	0.38176	0.960118	0.108716	0.785604	0.400661	0.404765	0.504213	0.55075	3.04419	7.38606	3.69272	3.40116	4.41951	5.24063	1.71277	3.62071	4.13685
Cre08.g361300			1.19629	2.4949e-09	-0.125807	0.593942	-0.0509375	1	0.908869	1.71912e-05	-0.477004	0.0220273	-0.269941	0.535204	9.00721	20.9871	18.8294	10.167	20.2518	14.6885	11.2056	22.3653	19.8254
Cre08.g361400			0.300517	0.442413	1.38315	4.16584e-05	-0.0831335	1	1.40108	1.71912e-05	0.530557	0.199171	-0.478833	0.530757	2.22593	2.78366	6.55382	4.8049	7.65721	10.2333	3.27941	8.63893	15.9706
Cre08.g361925			1.71734	1.72295e-06	0.21193	0.669669	0.50335	0.904045	0.594456	0.178101	1.08228	0.00935315	0.562815	0.486733	0.893535	3.01516	1.57358	1.58852	3.65996	3.46751	1.13514	2.75599	2.63392
Cre08.g362100	FAP154	PAS Sensory Domain Flagellar Associated Protein 154	1.15668	5.98097e-07	-0.236638	0.53332	0.237126	0.981592	-0.0491635	0.888582	-0.0569104	0.955171	0.423338	0.561386	33.5155	75.906	36.4463	21.3699	67.9303	37.355	14.2604	61.4673	31.2937
Cre08.g362700		S-adenosyl-L-methionine-dependent methyltransferase	1.18258	0.000450309	-0.948393	0.024955	0.239256	1	-0.000167714	0.999742	-0.230234	0.729354	-0.386895	0.786346	6.2085	14.568	6.84907	8.40884	7.76343	6.34111	8.99749	7.01709	9.30025
Cre08.g363400			1.37099	3.36527e-05	0.403228	0.217926	-0.362101	0.920342	1.2087	0.000412597	0.584789	0.086266	-0.622264	0.174313	2.6363	6.87979	6.61415	3.20349	9.68555	11.027	3.98849	13.2496	18.962
Cre08.g364050			1.2587	2.00691e-06	-0.0822788	0.880721	-1.02133	0.0593233	2.28241	9.07622e-19	-1.0328	0.000986182	-1.77227	1.32917e-07	3.8628	9.35375	20.7965	4.90412	9.3619	11.0395	3.36691	20.2653	42.3357
Cre08.g365500			2.18602	1.52816e-10	1.01443	0.00701903	0.763923	0.676468	1.47961	5.57763e-05	1.09407	0.00709937	0.832427	0.15821	0.843068	3.95758	2.70566	0.369772	8.30425	6.12306	0.621446	5.20775	3.83783
Cre08.g365632		Phosphoprotein phosphatase 2C-related	1.86125	6.66212e-19	0.211739	0.574763	0.216113	0.9852	0.75135	0.000966678	1.00018	0.0014181	0.333291	0.707775	44.1744	162.253	82.6362	66.7852	198.708	178.086	67.8891	182.393	158.621
Cre08.g365900	LHCSR1	Stress-related chlorophyll a/b binding protein 1	1.43406	2.05421e-05	0.663747	0.331692	0.215887	1	-0.795695	0.0301906	2.85908	3.72355e-06	0.658373	0.708009	149.241	404.537	97.6705	1542.33	681.314	740.153	639.153	627.235	527.513
Cre08.g366200			2.83432	4.32387e-15	0.335895	0.566176	0.388457	0.974748	2.03285	1.32542e-07	0.456127	0.48535	0.656174	0.560667	0.786425	5.72141	3.62041	1.17757	7.71062	5.3609	0.921189	6.27489	3.81994
Cre08.g366700			3.98401	8.81246e-19	1.32244	0.000393959	0.436101	0.930188	2.18079	9.66347e-05	2.88154	1.62232e-13	0.73213	0.24119	0.140844	2.20619	0.701341	1.19317	5.89285	5.53972	2.13445	4.64353	3.74582
Cre08.g366950			1.80677	1.59477e-09	1.59745	2.13902e-08	0.282998	0.963838	0.818603	0.0143795	2.0601	8.35442e-13	0.34524	0.677497	1.70543	6.00549	3.32041	3.08698	19.4153	15.076	5.1834	16.9731	13.3416
Cre08.g367050			0.773582	0.00709611	0.589597	0.0442497	0.14218	1	1.09611	8.94851e-05	0.171937	0.687931	-0.158743	0.920503	3.97311	6.83875	9.41235	5.20715	10.9808	11.6114	6.52659	10.6095	14.4988
Cre08.g367400	LHCSR3.2	Stress-related chlorophyll a/b binding protein 3	11.3462	4.83194e-109	0.683018	0.414097	-0.0634573	1	10.9311	2.74192e-103	0.887298	0.329038	-0.700674	0.762572	0.306479	824.033	684.33	8.79217	1429.74	1376.79	21.3373	1590.14	2506.69
Cre08.g367500	LHCSR3.1	Stress-related chlorophyll a/b binding protein 2	10.1333	9.63128e-83	0.528947	0.479419	-0.225693	1	9.81567	5.16896e-79	0.673662	0.412039	-0.832319	0.57479	0.568672	655.452	582.201	2.59297	1028.14	1015.41	9.77714	1280.42	2027.03
Cre08.g369150			1.11086	2.70236e-05	0.91478	0.0042189	0.143384	1	0.790162	0.00523847	1.37013	1.52016e-05	0.169787	0.928998	3.12419	6.83334	6.05227	9.18863	13.7019	16.8908	4.19933	13.2082	16.8191
Cre08.g370200			-0.583523	0.12277	0.977069	0.0242511	-0.152785	1	1.7671	6.2383e-08	-0.741523	0.116687	-0.78364	0.250958	6.33364	4.24845	23.5944	5.97405	8.92644	15.4948	10.056	10.5855	29.8992
Cre08.g371566			1.37359	0.000252891	-0.471679	0.263953	0.568741	0.900278	0.966818	0.0179581	-0.27452	0.628128	0.0492355	1	0.817914	2.17283	1.8016	0.602353	1.63817	1.60725	1.39403	1.17801	1.73558
Cre08.g372300			2.87635	2.53468e-26	-0.0390093	0.994586	0.533225	0.923622	1.07145	0.000446677	0.726484	0.176885	0.574112	0.604377	1.25597	9.48177	2.98942	2.45428	9.70886	5.32459	1.19466	7.13489	3.99485
Cre08.g372750			0.634023	0.0482168	1.06819	8.36138e-05	0.0362236	1	1.38865	1.28631e-06	0.335894	0.32246	-0.244543	0.779355	1.9658	3.07879	5.7407	4.75004	6.86644	7.87439	3.24134	7.14266	10.4426
Cre08.g373500			0.733369	0.0284533	0.0252385	1	-0.257957	0.991543	1.53954	7.46952e-07	-0.79543	0.0541381	-0.27551	0.858791	2.15387	3.58775	6.90779	1.64056	3.91398	4.33352	2.47214	4.99157	5.90202
Cre08.g373650			1.04095	0.000634884	-0.769383	0.128554	0.116694	1	0.216585	0.596278	-0.371673	0.597084	-0.638869	0.583653	1.0489	2.20155	1.36815	1.93963	1.36071	1.13973	0.874052	1.33853	2.00457
Cre08.g374050	POLD2	DNA polymerase delta, small subunit	-0.123547	0.774375	1.60868	2.28613e-07	-0.43515	0.895397	1.26199	5.74978e-05	0.237751	0.594569	-0.660247	0.172689	3.76721	3.4958	9.99044	4.16013	11.346	12.8614	6.60749	16.3178	22.8057
Cre08.g374150			1.93807	1.47593e-09	-0.621117	0.0631835	-0.167211	1	0.691934	0.0602205	-0.132626	0.82358	0.409448	0.636086	4.08103	15.5577	7.34307	1.99677	10.9405	7.213	2.97596	13.0973	6.10526
Cre08.g374850			-0.334098	0.507958	1.13263	0.00503788	-0.402276	0.955951	1.17602	0.00329478	0.0959534	0.908882	-0.536964	0.480407	1.46655	1.19208	3.65215	2.23237	2.71224	4.25255	4.1767	3.82286	6.91328
Cre08.g375350		Short-chain dehydrogenase/reductase	1.87686	3.09198e-10	0.862683	0.00630887	0.317982	0.961034	1.6974	3.50705e-08	0.997571	0.00232314	0.282957	0.789832	1.86665	6.97865	6.67715	4.51404	13.4349	14.5818	4.17499	11.4877	13.491
Cre08.g376500		Formamidopyrimidine-DNA glycosylase	0.471819	0.238394	0.777499	0.0437807	-0.224681	0.998288	1.2837	9.01511e-05	0.287481	0.551723	-0.087295	1	2.07011	2.93149	5.70114	3.69516	5.24965	7.44537	2.35785	6.55122	8.84316
Cre08.g376740			1.21771	2.152e-05	0.472196	0.131352	-0.18385	0.996805	1.19017	4.4731e-05	0.221669	0.601443	-0.482656	0.366462	0.564474	1.34142	1.44384	1.03529	1.95233	1.81028	0.916867	2.36723	2.84181
Cre08.g376850			1.88586	4.05615e-17	0.0907481	0.791968	0.348356	0.885004	0.386958	0.159084	0.645385	0.0115343	0.34001	0.514716	12.152	45.3543	17.6111	13.1382	51.305	29.8359	9.9395	42.9255	26.4269
Cre08.g377050			1.4022	0.00138744	0.16478	0.801066	0.15792	1	1.21201	0.00818347	-0.312909	0.639021	-0.287706	0.898939	0.580259	1.56867	1.48602	0.52335	1.85418	1.31268	0.811806	1.77463	1.80606
Cre08.g377500			1.91943	0.00100847	-0.529215	0.289756	0.32615	0.996805	2.33169	3.6476e-05	-1.37766	0.0027302	-0.244523	0.945334	0.218082	0.837171	1.22566	0.0716454	0.583529	0.503028	0.186041	0.515347	0.666669
Cre08.g377550			0.389608	0.268132	0.0654501	0.951044	0.346947	0.974748	1.03691	0.00108317	-0.640373	0.192206	0.131257	0.998124	50.9383	68.6568	117.65	18.3155	75.1236	82.0439	36.8289	62.7695	83.2947
Cre08.g378100			0.243848	0.650027	1.91163	6.38892e-07	-0.364485	0.963838	2.09718	4.84565e-07	-0.0116791	1	-0.56919	0.483454	5.47631	6.47603	25.5181	9.28931	26.2033	28.0319	18.1841	35.9686	46.5753
Cre08.g378300			1.78376	1.33618e-12	0.296873	0.307118	0.210059	0.974748	0.670352	0.0181942	0.51624	0.0858774	0.261087	0.754193	7.29073	25.2218	12.8422	6.66952	33.1604	19.9007	8.51526	30.4933	18.6829
Cre08.g378601			0.915409	0.14101	0.276314	0.686454	0.15511	1	2.17482	4.85298e-05	-0.573934	0.32448	-0.17162	0.986827	2.06699	3.96611	10.138	0.840072	5.0708	7.6344	3.34604	4.851	9.50592
Cre08.g378650	CGl131	Conserved in the Green Lineage	1.20879	2.02424e-08	0.147562	0.657688	0.214061	0.974748	1.37066	3.05979e-10	0.555663	0.0467914	0.233281	0.779567	13.5349	31.7553	38.8488	19.4755	37.0924	62.1414	20.302	34.1088	58.9908
Cre08.g379550	PHT4	Sodium-dependent phosphate transporter, major facilitator superfamily	1.43652	4.40154e-06	0.931526	0.0396959	-0.055236	1	0.95603	0.0043118	1.0162	0.0379958	-0.23812	0.92675	4.3566	11.8822	9.19579	15.2326	24.1472	20.5867	7.30695	26.749	27.1604
Cre08.g379800			2.40153	5.26134e-18	-0.35487	0.529108	0.43566	0.963838	0.846122	0.00537927	0.180755	0.830851	-0.0969165	1	3.6725	19.6289	7.29771	0.680855	16.3389	8.99587	0.897952	12.863	10.8536
Cre08.g380000	UMM7	UbiE/COQ5 methyltransferase family protein	1.85004	4.39989e-11	-0.149429	0.766653	0.287327	0.974748	0.448851	0.179397	0.588057	0.158103	0.591855	0.371143	39.3217	144.469	61.4311	60.2447	136.444	97.1091	36.38	119.015	72.1198
Cre08.g380300	MSRA3	Peptide methionine-S-sulfoxide reductase	2.05243	2.0117e-19	-0.250429	0.391214	0.368057	0.887958	1.05789	1.34962e-05	-0.0461304	0.955584	0.264058	0.740742	22.6876	95.3276	52.0467	20.2692	84.73	55.193	27.5753	69.9862	51.2209
Cre08.g380700			0.892741	0.0230892	0.299132	0.607451	-0.096527	1	2.53584	1.8518e-12	-0.764681	0.147008	-0.72204	0.406091	2.68713	5.0858	16.9843	1.63312	6.55746	11.167	8.14095	7.46942	20.3993
Cre08.g380800			0.973163	0.0755992	-0.291098	0.728618	-0.650852	0.953865	2.00801	3.99406e-05	-0.884837	0.1981	-1.01134	0.323819	0.883208	1.78653	3.89347	1.05773	1.5112	2.35402	3.41535	2.53375	5.29445
Cre08.g381000			-0.162841	0.664329	0.827787	0.00385864	-0.203749	0.982889	1.23588	1.54861e-05	-0.0768468	0.897986	-0.62921	0.120913	3.6722	3.33771	9.52751	5.1954	6.23749	9.90802	5.1529	7.64153	17.167
Cre08.g381050	CEP8	Cysteine endopeptidase	2.46907	4.75163e-20	-0.198574	0.649472	0.286888	0.974748	1.5063	7.66555e-08	-0.537427	0.189093	0.0962471	1	5.25443	29.2778	16.6178	7.32865	27.2019	12.3283	4.14751	23.7607	12.9551
Cre08.g381450	OPR35	OctotricoPeptide Repeat Protein	0.354898	0.269301	-1.69025	3.17037e-07	-1.2424	0.0245313	1.94055	1.47801e-12	-2.61466	1.00628e-15	-1.49897	0.000331259	19.2939	25.0244	83.1075	6.66035	8.21849	14.8294	13.818	20.6771	46.2819
Cre08.g381516			1.28921	1.65547e-08	0.165444	0.650312	0.102782	1	0.634364	0.013606	0.438144	0.204995	-0.0373278	1	5.35407	13.2775	9.33795	7.82757	15.776	13.583	5.63813	15.6503	15.6683
Cre08.g382560	ELG39	Exostosin-like glycosyltransferase 39	0.77546	0.0113049	0.627546	0.0326724	-0.441618	0.878344	1.05532	0.000437299	0.170247	0.696458	-0.669899	0.110089	4.10862	7.12518	9.45523	7.18473	11.6276	11.5615	9.50536	16.8439	20.5846
Cre08.g382575			0.655464	0.0518055	-0.486751	0.148006	-0.606362	0.724997	1.03734	0.000935308	-0.199621	0.628634	-0.24329	0.811649	2.63703	4.21252	6.0975	4.71915	3.18119	5.72299	3.53519	5.18052	7.57477
Cre08.g382650	UBQ4	Bi-ubiquitin	0.488915	0.0375816	0.416001	0.0858443	-0.135541	1	1.09258	4.02198e-07	-0.0779804	0.859991	-0.159837	0.868544	5.87141	8.3916	14.0246	6.76873	11.771	14.283	7.84232	13.7798	17.8612
Cre08.g382716			1.12928	0.0502532	0.603508	0.239058	-0.384186	0.974748	1.64747	0.00197556	0.174281	0.823081	-0.852494	0.190859	0.5433	1.1986	1.83389	0.841013	1.90135	2.3075	1.68235	2.67262	4.6165
Cre08.g382750			0.398761	0.367716	1.03753	0.00360627	-0.257784	0.978836	1.30082	0.000161235	-0.0775722	0.927009	-0.524767	0.406579	0.668122	0.886937	1.81325	0.672377	1.91457	1.86576	1.78985	2.44613	3.00507
Cre08.g382850	LYR2	Complex 1 protein (LYR family)	2.08076	6.09526e-19	-0.155776	0.593774	0.273404	0.927782	0.664574	0.0112344	0.170404	0.619806	0.171152	0.863156	20.4267	87.3887	35.6004	23.0307	83.0351	43.941	25.601	73.1934	43.6073
Cre08.g383400	SRR11	Scavenger receptor cysteine rich (SRCR) protein	2.04969	1.01036e-21	0.233487	0.559681	0.352205	0.951265	0.494813	0.0472365	1.63794	2.17975e-07	0.672674	0.194996	5.41126	22.7606	8.57791	6.88648	28.1731	28.543	4.69369	23.5204	20.0584
Cre08.g383500			1.34342	1.88957e-10	-0.120271	0.759124	0.279381	0.961034	0.211831	0.443777	0.53462	0.0946037	0.0920582	0.996241	3.0593	7.91901	3.98557	4.15638	7.62858	6.22629	2.86757	6.7138	6.50072
Cre08.g384200			0.454203	0.0693056	0.579796	0.0271875	-0.0361546	1	1.1991	5.38138e-08	-0.241756	0.474694	-0.307483	0.630735	3.05111	4.25987	7.86398	3.39608	6.67402	7.14379	4.56886	7.29773	9.89703
Cre08.g384285			1.07965	7.66532e-05	0.370318	0.245062	-0.110082	1	0.361864	0.290053	0.883027	0.00476428	-0.222835	0.842988	0.872998	1.87788	1.24618	1.37818	2.55739	2.50541	1.2186	2.94627	3.27307
Cre08.g384550			0.523716	0.226428	-1.12001	0.00887067	-0.808153	0.746704	1.35318	0.00052837	-0.660492	0.182596	-0.692439	0.376415	3.8331	5.71571	10.9791	3.01559	2.7098	7.53225	4.10953	5.06064	13.5597
Cre08.g384600			1.53703	1.27182e-05	0.904408	0.0395947	0.182457	1	0.788761	0.0489205	1.74807	5.21068e-05	0.501263	0.655586	0.935225	2.75956	1.76966	1.89138	5.48763	6.58258	1.52165	5.16341	5.19627
Cre08.g384650			2.42711	1.39182e-08	0.439228	0.669669	0.306179	1	0.58163	0.290071	2.37336	0.00598946	0.59234	0.854832	1.58978	8.69525	2.73513	22.0576	12.6059	14.9893	5.63874	10.9021	11.2007
Cre08.g384750	AMA3	Alpha-amylase	1.19905	7.86054e-07	-1.37009	1.27907e-06	-0.0283032	1	1.29772	1.66132e-07	-0.785458	0.012467	-0.0418315	1	19.31	45.5664	53.4326	8.61638	18.36	33.3674	12.4739	19.8707	38.2453
Cre08.g385900			1.51628	2.51036e-12	-0.0442802	0.930569	0.280753	0.923622	0.772753	0.000980447	0.104175	0.792049	0.273623	0.66491	43.498	126.172	82.1497	49.7929	129.139	96.1568	49.7841	113.372	88.7431
Cre08.g385951			1.83174	2.27906e-05	1.56514	2.71572e-08	0.650067	0.563611	0.108763	0.882618	2.31967	1.43762e-11	0.12846	0.967602	0.280545	1.02589	0.343423	0.83345	3.19888	1.84515	0.638042	2.17518	1.87433
Cre09.g386600			1.69282	7.91398e-17	0.824606	0.000105579	0.65745	0.147401	0.906984	3.17853e-05	0.336265	0.216525	0.122715	0.925406	9.20228	30.1336	19.2168	12.0916	56.5535	26.2532	12.3387	38.1111	26.9803
Cre09.g386746			1.03458	0.00114468	0.082904	0.869644	-0.0496881	1	0.477356	0.19909	-0.542609	0.154299	-0.239632	0.86115	2.13448	4.40437	3.28145	1.91631	4.96543	2.45597	2.50162	5.47375	3.27627
Cre09.g386800			1.34499	6.99841e-07	-0.175825	0.727161	0.301866	0.974748	-0.29848	0.411386	0.124341	0.87731	-0.0525136	1	3.39453	8.7049	3.09543	3.73636	8.19713	3.6403	2.52567	7.09704	4.22416
Cre09.g387050	FRK1	Putative fructokinase	1.02096	0.00182878	0.806655	0.0124406	-0.143334	1	1.23775	0.000156482	0.499922	0.193065	-0.235874	0.858004	5.38712	11.0929	13.9347	11.8996	20.5405	21.5546	12.1314	24.1095	28.481
Cre09.g387100	CGL12	Conserved in the Green Lineage	2.17841	2.04582e-13	0.768496	0.0360591	0.407292	0.934844	0.6725	0.0508993	0.627982	0.148578	0.342675	0.778037	7.72201	35.1535	13.4198	11.7554	63.9802	22.8372	9.93161	51.4043	20.2092
Cre09.g387171	RHM1	nucleotide-rhamnose synthase/epimerase-reductase, dTDP-4-dehydrorhamnose reductase / dTDP-6-deoxy-L-mannose dehydrogenase	-0.103523	0.792733	1.39946	8.48584e-05	-0.214736	1	1.15968	0.000120726	0.351546	0.47309	-0.297984	0.829575	87.5174	81.6107	214.429	189.778	230.768	299.974	243.891	284.782	412.482
Cre09.g387450	OPR37	OctotricoPeptide Repeat Protein	1.2695	1.30829e-07	1.37657	5.85271e-07	0.0750166	1	1.4659	1.5225e-09	1.17076	4.05214e-05	0.342439	0.650222	4.35488	10.7038	13.603	14.4873	29.2155	32.5968	18.283	29.5211	28.7787
Cre09.g387578			0.0702581	0.917267	1.02528	0.0390879	-0.590301	0.908454	1.34743	0.00370908	0.0346171	1	-1.21264	0.0520875	1.10217	1.16635	3.05908	1.29457	2.52932	3.4812	2.60441	4.05511	9.0436
Cre09.g387615			0.164809	0.734957	1.38236	0.000262976	-0.661213	0.793833	1.46568	5.45148e-05	0.195541	0.740075	-0.900602	0.0942135	2.64907	3.01142	7.99968	2.44912	8.29765	10.1273	6.79332	13.9962	21.1375
Cre09.g387700			0.345981	0.225829	-0.387981	0.214068	-0.610231	0.623183	1.07704	1.40448e-05	-0.726173	0.0142064	-0.544708	0.230945	10.2007	13.1257	23.8639	16.3938	10.6186	15.6262	15.4463	17.2771	25.6086
Cre09.g388650	CYG29	Adenylate/guanylate cyclase	1.79208	3.01696e-14	0.0226669	1	0.396099	0.916909	0.618944	0.0252742	0.315911	0.473058	0.0187705	1	2.33528	8.18179	3.95871	0.884419	8.79603	5.37278	1.56169	7.1315	5.93802
Cre09.g388875			1.30852	9.75546e-11	0.194113	0.513219	0.374583	0.884518	0.27136	0.288105	0.504114	0.0755442	0.264916	0.726974	6.51805	16.3235	8.80105	6.09577	19.8306	13.4727	5.38297	16.2935	12.5496
Cre09.g389550	DNJ13	DnaJ-like protein	1.24925	0.00181576	1.17413	0.00401032	-0.439469	0.951265	1.52367	0.000151222	0.798173	0.0872191	-0.610523	0.466766	5.32189	12.7614	16.7085	7.54519	30.7598	32.1896	13.2748	44.301	54.9223
Cre09.g389652			1.9556	5.52922e-14	0.513809	0.0909219	0.331801	0.93291	0.59659	0.0454665	0.798281	0.0108725	0.195509	0.886099	13.6522	53.3073	22.6793	21.3834	81.4249	43.0751	24.7751	68.7056	42.2215
Cre09.g389750			1.28522	5.42019e-06	-0.101543	0.854495	0.104996	1	0.801855	0.0103483	0.494698	0.226979	0.3037	0.786366	1.73332	4.33407	3.36489	3.77054	4.24611	5.16337	3.54615	4.20201	4.6822
Cre09.g389986			1.20139	6.15527e-07	-0.179017	0.611974	-0.33925	0.920342	0.634216	0.0167844	0.202667	0.614279	-0.452672	0.398347	6.6822	15.4935	11.4851	9.96668	14.545	14.3535	6.98987	19.6333	22.0497
Cre09.g390000		SNF2-related DNA/RNA helicase	-0.396794	0.162699	1.22524	3.57475e-07	-0.369885	0.884075	1.10416	4.4447e-06	0.0881001	0.842795	-0.369123	0.433338	2.79317	2.14823	6.73383	3.94091	5.32071	7.67322	3.49441	7.32426	11.1569
Cre09.g390300			2.39955	9.45097e-18	0.457026	0.359965	-0.2856	0.991916	2.24459	3.29133e-15	0.188826	0.801922	-0.246358	0.920503	0.364197	1.94726	1.95148	1.0089	2.82631	2.38093	0.84799	3.66101	3.15644
Cre09.g390912			0.659882	0.122557	1.25502	0.000448048	-0.244635	0.988553	1.15332	0.00351166	0.401485	0.390108	-0.912396	0.0677018	0.607653	0.984031	1.4942	0.900674	2.45243	2.15528	1.65878	3.09632	4.53519
Cre09.g391541			1.29394	1.69948e-06	0.376802	0.252643	0.294571	0.963838	0.509593	0.102849	0.364954	0.343618	-0.104207	0.992838	5.97734	14.7463	9.34249	7.10007	20.4369	13.2558	6.70248	17.7401	15.899
Cre09.g391615			1.992	3.43625e-05	-0.477396	0.475883	-0.0908174	1	1.02265	0.0615763	0.540418	0.481352	0.251986	0.958991	1.00662	4.1905	2.36532	3.22099	3.0618	3.61353	3.58517	3.48038	3.39033
Cre09.g391838			1.14294	0.000353765	0.665946	0.123734	0.505491	0.916909	1.34207	3.24845e-05	-0.198665	0.767044	-0.388644	0.773059	7.45274	16.6833	20.8979	4.10098	28.0196	20.0698	8.00932	21.0218	29.2258
Cre09.g392097			0.804733	0.0800003	1.23794	0.00106766	-0.21988	0.997016	1.46457	0.00019513	0.236854	0.664168	-0.505225	0.494021	0.910009	1.6178	2.7894	1.43279	4.05252	3.59028	1.50761	5.01786	5.69604
Cre09.g392105			1.00323	0.00339379	0.279065	0.447981	-0.0129125	1	0.0677502	0.894476	1.04409	0.00173592	-0.18849	0.902458	1.68232	3.42604	1.99554	2.51231	4.37466	4.42208	3.19262	4.70331	5.58362
Cre09.g392208			0.503264	0.178946	-0.278114	0.703441	0.0467336	1	2.42196	3.72173e-14	-1.61083	0.00409863	-0.282852	0.929474	1.71983	2.4932	10.2367	0.785037	2.14965	3.68685	1.05946	2.21519	4.9847
Cre09.g393250		Sodium:bile acid symporter	-0.945669	0.0297841	1.8287	0.000117286	0.333932	0.982889	1.32754	7.90173e-05	0.261202	0.673113	0.0932211	1	1.37639	0.724135	3.79158	1.61335	2.7011	4.98873	3.1406	2.28265	5.24561
Cre09.g393432			1.20975	0.000248249	0.224509	0.641239	-0.109383	1	0.296219	0.492623	0.809582	0.0629793	-0.278529	0.8576	1.19744	2.78654	1.62921	2.00104	3.46849	3.09918	2.23582	3.97924	4.23565
Cre09.g393600			0.526352	0.384165	1.77478	0.000134339	-0.472047	0.955951	2.151	1.04849e-05	0.314127	0.628288	-0.974063	0.148828	1.45416	2.14201	7.07352	2.45898	7.71405	9.74805	5.91497	11.3617	21.5036
Cre09.g393650			1.0329	7.53969e-08	-0.868838	0.000598866	0.258664	0.963307	0.0427049	0.884263	-0.489116	0.101863	0.229002	0.80425	45.5416	94.7779	52.7381	28.1581	54.7779	40.2345	21.5513	48.6464	38.5512
Cre09.g393950	FHL2	FtsH-like ATPase	1.3842	9.58897e-06	0.750853	0.161234	0.444915	0.973526	0.451993	0.233765	1.20828	0.0288693	0.674759	0.563298	2.71992	7.13597	4.11938	5.99182	12.882	10.331	2.51118	10.0894	7.25833
Cre09.g394325	ELIP3	Early light-inducible protein	1.32302	3.3821e-05	0.307551	0.433749	-0.133245	1	0.0202415	0.968328	1.8117	3.46596e-08	-0.225903	0.873329	2.02773	5.21936	2.27038	16.145	6.69525	8.65551	8.90521	7.83687	11.3486
Cre09.g394473	LCI9	Low-CO2-inducible protein	4.56957	1.87331e-58	0.0431919	0.975248	0.417467	0.925976	3.87407	1.37542e-44	0.231388	0.65688	0.609383	0.347292	14.6774	353.407	240.429	35.8837	383.262	303.791	41.4245	305.783	222.813
Cre09.g394510			2.82509	1.86712e-47	0.124416	0.731297	0.452923	0.810201	1.57138	1.18511e-15	0.662019	0.0191037	0.706235	0.0577325	17.1824	123.708	57.383	17.318	142.573	97.1255	17.2746	110.741	66.8993
Cre09.g394547			2.86361	6.77395e-22	0.335483	0.416522	0.163941	1	1.39321	6.22631e-06	0.776085	0.0495179	0.178665	0.938928	13.709	99.9173	39.5899	28.9	134.917	73.5919	30.6832	128.276	73.2418
Cre09.g394621			1.09321	1.9769e-06	0.640686	0.0185309	0.134968	1	-0.285763	0.316964	0.292557	0.419901	0.0495133	1	8.15267	17.4924	7.39734	9.13626	29.1047	9.85826	7.18159	28.2486	10.6817
Cre09.g394658	LCI28	Low-CO2-induced aldose reductase	5.18374	7.15476e-54	0.815578	0.0993325	0.581906	0.916909	1.89342	4.82338e-08	2.04728	2.15614e-05	0.599377	0.614186	1.88637	69.2607	7.66246	2.68849	129.911	35.2146	5.38835	92.3114	25.7921
Cre09.g394800	MCP16	Mitochondrial substrate carrier protein	0.888985	0.000925031	-0.407105	0.203527	-0.0864719	1	1.04207	9.48837e-05	-0.137241	0.769648	0.0730623	1	3.67179	6.93612	8.38839	7.71974	5.50612	8.32495	4.97869	6.22992	8.8232
Cre09.g395100	MKP4	Dual-specificity protein phosphatase	1.17305	2.16043e-08	-0.743131	0.00336417	0.19981	0.978052	0.25952	0.321124	-0.517118	0.0774279	0.122292	0.951212	56.7365	129.275	75.3203	36.7099	81.7561	57.2322	28.5942	75.9257	58.765
Cre09.g395150	MKP3	Dual-specificity protein phosphatase	1.04671	1.09562e-06	-0.700219	0.00158361	-0.285207	0.916109	0.95844	1.61698e-05	-0.790955	0.000533365	-0.473585	0.187378	16.8445	35.5853	36.5151	17.1037	22.8779	22.9593	17.9173	29.7505	35.5428
Cre09.g395288		Sodium ion/proton transporter protein	1.21755	0.000156184	-0.32599	0.569821	0.317716	0.991543	0.128899	0.775924	-0.457058	0.47789	-0.0659707	1	4.09373	9.66005	4.94035	4.11489	8.13912	3.93566	2.59484	6.96734	4.60705
Cre09.g395658			2.09803	3.3879e-18	-0.377827	0.204001	0.070092	1	1.19527	2.36213e-06	-0.12089	0.79539	-0.196399	0.865258	6.64097	29.162	17.2652	6.45071	23.4054	16.8882	6.39009	23.7587	21.6583
Cre09.g395732			4.44384	5.97538e-24	1.08043	0.0702983	0.441433	0.978826	1.25621	0.00774955	1.30777	0.0456999	0.727429	0.620246	0.81087	17.6442	2.09881	2.49556	40.4867	5.76062	7.22588	31.682	3.91269
Cre09.g396549			1.16665	0.000907767	-0.450102	0.295987	0.518336	0.904045	0.621165	0.115577	-0.806457	0.0709828	-0.0541081	1	4.84625	11.1541	8.60539	3.07457	8.51165	5.17857	3.93867	6.32742	5.9737
Cre09.g396850			0.171471	0.626406	0.0416474	0.968539	-0.161194	1	1.07161	0.000100644	-0.358984	0.358497	0.305662	0.755611	9.05779	10.2948	21.0719	9.09621	11.2509	17.8944	10.4575	13.4483	16.2248
Cre09.g396994			-0.0819457	0.847964	1.55466	1.80978e-09	0.208915	0.978052	1.31427	9.63881e-06	-0.0165022	1	-0.250227	0.763271	3.33521	3.17426	9.12361	3.93436	9.90508	9.91034	4.47293	9.1374	13.2214
Cre09.g397031			1.57224	5.44732e-14	0.21741	0.458706	0.279711	0.943088	1.04545	2.67628e-06	0.145842	0.706483	0.183304	0.86115	4.11461	12.3737	9.50351	5.57145	15.2648	11.3647	4.58682	13.3875	11.2029
Cre09.g397068			0.855331	0.0043005	0.417031	0.2052	-0.0777734	1	1.35453	1.68196e-06	0.00155225	1	-0.643729	0.135573	1.85283	3.4299	5.27668	2.23559	4.78073	5.74553	3.44007	5.37691	10.0455
Cre09.g397450			1.9935	1.93248e-11	-0.34459	0.438604	0.258285	0.991543	0.475703	0.191558	0.187524	0.768421	-0.0671605	1	1.05797	4.35924	1.67437	0.599034	3.53504	2.03024	1.13746	3.1557	2.38329
Cre09.g397771	OPR117	OctotricoPeptide Repeat Protein	1.18703	2.36232e-07	-0.330959	0.355781	0.281712	0.974748	-0.62352	0.0208862	0.231202	0.637558	0.226035	0.882074	1.29584	3.00993	0.950892	1.61494	2.50524	1.18785	0.726399	2.20143	1.136
Cre09.g397845			-0.0741283	0.904074	1.24319	0.00166212	-0.255461	0.982889	1.13241	0.00375787	-0.0227867	1	-0.625951	0.260956	0.586298	0.567895	1.47422	0.630299	1.4279	1.54233	0.946654	1.81292	2.66936
Cre09.g397950			0.717543	0.0220364	0.147473	0.684187	-0.0978609	1	1.27456	1.71637e-05	-0.396279	0.218045	-0.217664	0.82935	6.22102	10.3707	16.5126	6.96577	12.145	13.7593	7.50569	13.8568	18.0122
Cre09.g397993	FAP201	Leucine Rich Repeat Flagellar Associated Protein 201	1.24561	9.08585e-07	-1.09607	1.39848e-05	0.0163005	1	-0.290433	0.372871	-0.333126	0.351411	-0.0868054	1	9.77101	23.7386	9.08043	5.88565	11.5823	7.62729	5.28214	12.1998	9.10423
Cre09.g398050			1.99648	9.85039e-07	-1.25995	0.00626999	-0.0809729	1	-0.0524504	0.933466	0.829718	0.130066	0.443717	0.77234	0.760042	3.15089	0.830619	0.806783	1.3445	1.56859	0.475594	1.52017	1.30236
Cre09.g398215			1.07616	6.12332e-05	0.400056	0.18524	-0.207216	0.982213	1.0472	0.000134572	0.437317	0.186748	0.256851	0.777254	3.32757	7.11591	7.65301	4.99026	9.97012	11.2763	5.95452	12.2706	10.5678
Cre09.g398252			1.44246	3.45228e-08	0.655298	0.161913	0.194777	1	0.743644	0.0103879	1.17274	0.0126227	0.211696	0.946251	5.83471	16.004	10.8401	18.1576	26.8808	26.5271	8.57386	24.9877	25.6664
Cre09.g398300			-0.214871	0.610266	1.1904	0.000281382	-0.388983	0.920402	1.14183	0.000390304	0.165599	0.738891	-0.438472	0.520755	4.48611	3.89038	10.8503	5.74239	9.46259	13.443	9.12502	13.2164	20.3997
Cre09.g398350			0.416614	0.166493	0.249753	0.448627	-0.192436	0.989886	1.04692	0.000104441	-0.30654	0.387101	-0.210768	0.850347	4.90473	6.57132	11.2537	5.85741	8.36096	9.90137	5.40289	10.1688	12.8024
Cre09.g398845			1.0087	0.00292042	-0.19399	0.691954	-0.029865	1	0.244712	0.578002	0.36686	0.468521	-0.11015	1	2.66894	5.46982	3.45008	3.0991	5.0418	4.90456	3.04228	5.48834	5.95654
Cre09.g398850			2.76703	1.74839e-33	0.310015	0.395563	0.440575	0.895365	0.878364	0.000594296	0.379974	0.363408	0.0203601	1	4.50156	30.997	9.13256	4.36774	40.5947	12.965	6.38852	31.9271	14.3189
Cre09.g399073			-0.186058	0.535772	0.392709	0.180057	-0.181921	0.991543	1.38802	3.20682e-10	-0.694662	0.00819872	-0.311636	0.624173	7.57019	6.74648	22.0199	6.66659	9.33916	14.7524	9.60238	11.2865	20.478
Cre09.g399252			1.85027	6.24605e-17	-1.11046	3.16994e-05	-0.455433	0.845782	0.843136	0.000399438	-0.35905	0.304001	-0.489342	0.330531	22.7322	84.2484	45.9184	29.0685	40.4412	38.3576	25.7243	59.2004	60.0989
Cre09.g399300	FKB17-1	Peptidyl-prolyl cis-trans isomerase, FKBP-type	1.59034	0.00135937	2.18331	8.74831e-18	0.0526455	1	0.223892	0.771247	2.31972	2.01978e-11	0.624208	0.182548	0.566588	1.77922	0.726743	1.42457	8.52327	4.11211	1.63575	8.75509	2.94308
Cre09.g399350			1.50287	8.7975e-09	0.737287	0.0280887	0.149291	1	0.310116	0.358872	2.15589	1.00233e-11	0.305521	0.777394	1.83981	5.34046	2.57328	5.31977	9.28568	12.3192	5.16689	8.9626	11.1143
Cre09.g399552	LCR1	Low-CO2 response regulator, Myb-like transcription factor	6.69411	1.23368e-20	-2.52548	7.89862e-05	-1.75133	0.281463	6.51748	1.88136e-19	-2.54719	0.000114106	-2.22666	0.0123003	0.528607	54.6379	53.2428	4.8129	10.3163	10.1124	8.82389	36.9384	52.5725
Cre09.g399626			0.887854	0.000614476	-0.520433	0.10442	0.0042411	1	1.03904	6.36094e-05	-0.707081	0.0334039	-0.0221454	1	4.5355	8.45845	10.345	3.30762	6.27945	6.93355	3.20408	6.66591	7.81701
Cre09.g400293			-0.970189	0.0102185	2.12587	3.20359e-10	0.0571103	1	1.13386	0.00117873	0.325932	0.460926	-0.108507	0.996241	4.03022	2.06845	9.67601	4.51082	9.64041	13.3544	7.19158	9.85928	16.1634
Cre09.g400700			0.720849	0.00701682	0.341476	0.240394	0.094477	1	1.00001	0.000132502	-0.129096	0.762871	-0.0369267	1	8.16259	13.5934	17.992	13.9613	18.2716	17.9638	15.8611	18.267	20.6212
Cre09.g400701			1.43752	0.00442486	-0.212929	0.752263	0.819143	0.831454	1.02043	0.060057	-0.733879	0.2133	0.108606	1	3.48201	9.8649	8.17318	2.34326	8.65881	5.18658	2.83236	5.22339	5.31235
Cre09.g400775	ISCA1	Iron-sulphur cluster biosynthesis family protein	1.21313	2.4494e-06	0.159141	0.682091	0.301145	0.960118	0.55864	0.0550866	0.0665158	0.930611	0.0798993	1	28.2612	66.2543	45.8059	36.8848	78.3929	52.3739	41.4594	67.8279	55.2445
Cre09.g401701			1.63388	4.99969e-16	-0.457913	0.0398942	0.227374	0.956737	0.14232	0.612556	0.145797	0.660796	0.304201	0.559642	18.6301	58.7078	23.081	19.179	45.1186	27.3715	14.5903	41.0164	24.884
Cre09.g401886			-0.196078	0.427599	0.025005	0.992082	-0.372838	0.895365	1.36819	6.76092e-12	-1.02712	9.97643e-05	-0.453427	0.357028	70.8373	62.9657	202.984	66.5293	67.3338	108.51	90.2416	92.9157	165.832
Cre09.g402367			1.04252	0.000332252	1.02436	5.88043e-05	-0.0605062	1	0.915987	0.00237103	0.563317	0.0636432	-0.602014	0.120175	2.03686	4.26815	4.2486	4.31702	9.17619	6.89691	4.48893	10.1929	11.71
Cre09.g402500	ATPVA2	Vacuolar ATP synthase subunit A	1.40496	3.43723e-09	0.526558	0.0906185	0.464657	0.877547	0.164463	0.607514	1.33279	4.65796e-06	0.540933	0.302421	50.5524	135.767	63.5232	111.383	205.754	170.759	62.5846	158.938	131.563
Cre09.g402602			1.197	0.000128099	-0.896808	0.0047989	-0.153875	1	0.230377	0.570326	-0.348212	0.416178	-0.0826405	1	3.32773	7.85309	4.45959	2.17392	4.35804	3.70866	2.87792	5.17568	4.39152
Cre09.g403250			3.66066	4.11028e-14	-1.27234	1.28216e-05	0.305627	0.974748	1.43927	0.0191116	1.02728	0.0089299	0.671252	0.259033	0.130449	1.74998	0.415962	0.456381	0.753357	0.903929	0.465366	0.655972	0.642043
Cre09.g403550	FVS1	Flavonol synthase/flavanone 3-dioxygenase	1.55785	0.00032517	0.701747	0.286113	0.419388	0.983305	2.38407	3.02462e-08	-0.926927	0.190685	0.502505	0.818903	2.37042	6.99361	13.5196	0.392221	12.1775	7.71575	1.96643	9.72165	6.1852
Cre09.g405500	MLD1, MLDP1	Major lipid droplet protein	1.18839	0.000569235	0.222265	0.700973	0.0416994	1	1.27923	0.000246311	0.435888	0.439101	0.152857	0.988588	8.43348	19.7353	22.5288	11.6318	23.914	33.8197	17.8918	24.7298	33.7042
Cre09.g405750	CAH8	Carbonic anhydrase	1.63326	2.91057e-12	-1.2604	0.00125332	0.0700608	1	-0.159716	0.620644	-0.767203	0.095877	0.203308	0.939067	19.0773	60.0074	18.8731	17.4583	26.4348	12.0982	12.2002	26.8184	11.7105
Cre09.g405800			1.11731	7.07809e-07	-0.146397	0.587903	0.305818	0.894551	0.1167	0.708467	0.503892	0.0362205	0.358295	0.390078	28.7965	63.1606	34.5404	37.318	60.4171	53.1847	31.9663	52.1108	46.3649
Cre09.g406250			1.31762	0.00421063	-0.578034	0.159441	0.13869	1	0.547445	0.323734	-0.0739006	0.954215	-0.0884156	1	0.490514	1.25428	0.825409	0.352502	0.886985	0.829094	0.26384	0.858966	0.979221
Cre09.g406650			0.793227	0.027284	1.3493	1.11175e-05	-0.188439	0.99952	1.83152	7.04756e-09	0.421806	0.257345	-0.11982	0.975426	0.542234	0.958214	2.14498	1.09421	2.58286	3.15285	0.919983	3.13259	3.8267
Cre09.g406983			1.08926	2.46555e-06	-0.271386	0.338758	0.111668	1	0.333415	0.229581	-0.22885	0.50578	0.182642	0.862253	49.5608	106.558	69.2493	55.0718	93.7849	63.9728	42.1538	92.2487	63.1724
Cre09.g407016			1.04826	2.31356e-05	-0.374177	0.274931	0.0227701	1	0.393076	0.18048	-0.43354	0.267847	-0.0479103	1	21.5718	45.3592	31.6592	21.6635	36.9242	25.3016	17.5489	38.6599	29.3677
Cre09.g407150			-0.418967	0.427024	1.50028	0.00185623	-1.00116	0.525716	1.66132	9.43888e-06	0.256584	0.685937	-1.55204	0.0028335	0.524795	0.396805	1.8386	0.921258	1.18536	2.39628	1.67564	2.53554	7.87393
Cre09.g407200		Putative all-trans-retinol 13,14-reductase	3.00674	2.29911e-20	-1.05303	0.00330376	0.016201	1	0.907086	0.0214111	0.771679	0.0776015	0.0538597	1	0.98547	8.1978	2.11374	3.92688	4.08688	3.82519	1.43198	4.30427	4.10418
Cre09.g407300			0.468433	0.238444	0.806127	0.0283196	-0.0292089	1	1.18592	0.000604403	0.247177	0.625199	0.013705	1	1.94724	2.69208	4.8957	3.1089	5.05315	6.33752	3.47048	5.50188	7.01929
Cre09.g407501			1.40722	8.6408e-05	1.49064	0.000294899	0.402763	0.963838	-0.0416871	0.938224	1.83872	1.10026e-05	0.348557	0.82447	11.1185	29.1905	11.8217	24.571	89.4079	46.5048	29.0234	72.0102	40.8556
Cre09.g407550			2.79811	7.21685e-11	1.10866	0.0313991	0.418453	0.974748	0.0353912	0.962219	-0.33964	0.736842	1.18949	0.381957	0.376174	2.66021	0.427417	0.211089	6.18252	0.370817	0.561745	4.92719	0.183217
Cre09.g407950			-0.500265	0.4535	-0.326716	0.723567	-0.90981	0.895785	1.55587	0.0027506	-1.20891	0.0534891	0.0292754	1	1.16874	0.832575	3.7643	0.604405	0.707659	1.81259	1.38751	1.40959	1.98696
Cre09.g408000			-0.772332	0.00545143	1.42323	0.000110734	-0.0723103	1	1.36741	1.3405e-07	-0.41844	0.379775	0.377622	0.744333	19.2036	11.4414	54.4928	19.1437	32.2953	45.0776	32.0692	36.0865	38.4876
Cre09.g408300			1.14842	4.67417e-08	-0.118512	0.746367	0.391061	0.885004	0.97129	9.25629e-06	-0.0894745	0.859881	0.260829	0.750297	102.401	230.338	222.548	128.528	223.473	227.757	110.427	182.141	212.585
Cre09.g409000			0.185073	0.802854	1.6829	0.00156997	-0.380277	0.976451	1.75811	0.00018985	0.656883	0.241032	-0.807504	0.27834	0.387644	0.447666	1.43928	0.540731	1.53328	2.52039	1.6703	2.12229	4.93596
Cre09.g409250	GTR24	Glycosyltransferase	-0.263021	0.560258	2.18661	6.69931e-09	0.00847405	1	1.559	1.68196e-06	0.259778	0.628288	0.0437082	1	1.06195	0.901524	3.4674	2.15092	4.35817	4.55297	2.0718	4.61434	4.94016
Cre09.g409600			1.12779	0.0011248	-0.861566	0.0350855	0.25203	0.998465	0.0405093	0.937748	-0.259472	0.666735	0.41751	0.74345	11.7012	26.4932	13.7733	13.9677	15.0242	12.0807	11.7698	13.4249	10.1721
Cre09.g410700	MDY5, MDN5	NADP-Malate Dehydrogenase	1.28748	2.56402e-10	0.417018	0.0743235	0.229475	0.960118	0.99143	3.21771e-06	0.694938	0.00280154	0.341438	0.457583	296.582	732.522	655.974	341.722	1034.04	1142.17	302.49	939.653	1012.14
Cre09.g411200	TEF5	Rieske [2Fe-2S] domain, putative, chloroplast location proposed	1.34376	4.70597e-11	-0.439226	0.193588	0.454723	0.885004	0.109933	0.699868	0.404034	0.301573	0.684361	0.154751	130.874	336.826	157.732	194.888	261.796	223.762	115.951	203.701	156.104
Cre09.g411751			1.1086	1.4675e-05	-0.507745	0.0764985	0.365981	0.908454	0.486882	0.0986111	-0.233001	0.55092	-0.112088	0.977144	5.75268	12.6787	9.07953	5.75104	9.32597	8.30699	4.44549	7.71616	10.008
Cre09.g412400			-0.00947968	0.99006	0.992237	0.0535575	-0.838968	0.82642	1.52414	0.00323292	0.0377062	1	-1.1746	0.109976	13.5881	13.5457	42.6534	17.5422	28.8522	48.4496	50.8262	54.9391	122.213
Cre09.g412650			1.16975	0.00203663	0.340733	0.456645	-0.0953144	1	1.34181	0.000386708	0.665985	0.129046	-0.126811	0.993556	0.818205	1.87153	2.30828	1.82775	2.51655	3.98573	1.44396	2.87257	4.88358
Cre09.g412787			1.24259	1.08012e-05	0.40643	0.272043	-0.161487	1	1.44081	2.59111e-07	0.482611	0.220199	-0.0418436	1	0.818328	1.98354	2.49009	1.87881	2.75156	3.78529	1.94345	3.27975	4.34409
Cre09.g413300			1.43587	0.000290638	0.182102	0.730766	0.347439	0.972754	0.914588	0.0336438	-0.0621049	0.969053	0.282471	0.864518	3.44347	9.33209	7.06097	5.42322	11.3941	7.50904	4.82301	9.51105	6.92515
Cre09.g415500	TCA1	Translation factor for chloroplast petA RNA	1.18285	7.88362e-06	0.527561	0.177987	0.295483	0.974748	0.383815	0.228318	0.305561	0.550813	0.101221	1	4.86331	11.1206	7.04587	8.00999	17.0646	9.41129	5.92008	14.8296	9.87871
Cre09.g415600			2.00941	3.66105e-17	0.444205	0.166995	0.462167	0.881078	0.363599	0.211407	0.708157	0.0314572	0.384721	0.601623	22.6008	91.5459	32.0655	31.5714	133.217	57.2172	21.1602	102.848	49.1041
Cre09.g415700	CAH3	Carbonic anhydrase 3	2.65854	3.1044e-27	-0.00388093	1	0.363803	0.913092	0.506131	0.0722944	0.906879	0.00221732	0.889576	0.0228231	102.455	650.564	162.39	184.725	690.242	325.537	103.254	572.118	197.487
Cre09.g415900	MOT20	UMAMIT (Usually Multiple Acids Move In and Out Transporters) type transporter	0.0658656	0.872678	0.742412	0.0103462	-0.174631	1	1.23123	2.88775e-05	-0.0399165	0.976549	-0.183258	0.886874	11.9945	12.5959	31.0725	20.6445	22.5256	33.1187	24.2928	27.1121	41.9881
Cre09.g416250	MYO2	Myosin heavy chain, class VIII	1.04909	1.69066e-05	0.550386	0.018522	0.0797868	1	0.912979	0.000308554	0.232655	0.452188	-0.271004	0.66491	9.09661	19.0376	18.9691	15.171	29.5015	24.2042	13.6179	29.7273	32.7438
Cre09.g416309			0.629356	0.111415	-0.645512	0.13226	-0.19555	1	2.01306	2.25866e-09	-0.846081	0.0324016	-0.200361	0.925406	2.00983	3.14779	8.93451	2.25724	2.11512	5.49251	2.26245	2.59829	7.00265
Cre09.g416850			2.39603	5.44549e-29	-0.474959	0.0784371	0.0637576	1	0.306395	0.252161	-0.130523	0.762729	0.470591	0.328866	7.23583	38.4881	10.0261	6.87923	29.3254	9.8105	6.15711	29.9504	7.94517
Cre10.g417750			1.5812	7.53677e-10	-0.0119348	1	-0.000612978	1	0.811183	0.00367243	0.484647	0.114214	-0.11162	0.967875	14.4593	43.9901	27.9648	28.1112	45.9006	42.841	22.4484	48.9149	51.5729
Cre10.g418250	BLD10	Basal body protein	0.451724	0.329721	1.405	0.000591037	-0.761902	0.718109	1.46412	0.000123359	0.557025	0.25397	-1.0835	0.0447562	0.56463	0.781682	1.72208	1.03582	2.19449	2.763	1.66852	3.9697	6.56786
Cre10.g419500			1.01256	1.89052e-06	0.419794	0.0948243	0.0620756	1	0.627833	0.00646725	0.459448	0.0984224	0.169837	0.868994	9.29593	18.978	15.9283	17.4722	26.9189	23.8217	14.1951	27.4494	23.6753
Cre10.g419950			-1.07038	1.82203e-06	-0.146313	0.644897	-0.359739	0.885004	1.10645	8.0268e-07	-1.40764	1.39998e-10	-0.407262	0.344771	23.7334	11.417	56.8686	14.9176	10.9444	23.2138	19.9721	14.9605	34.5022
Cre10.g420450			0.664938	0.0484773	0.524798	0.118687	0.0190793	1	1.063	0.000673137	0.342881	0.382302	-0.0381896	1	0.765782	1.23477	1.79985	0.722858	1.86918	2.46871	1.07234	1.97081	2.82287
Cre10.g421400			0.88144	0.0167855	0.460033	0.264863	-0.417785	0.931064	1.349	0.000122952	-0.163073	0.792049	-0.33567	0.782539	0.85525	1.6054	2.44348	1.47063	2.33999	2.35225	1.36164	3.33152	3.34851
Cre10.g422100			-0.150932	0.797484	1.51306	5.10133e-05	-0.410009	0.920342	1.25272	0.00149599	-0.302172	0.52608	-1.07134	0.0152992	0.586346	0.531167	1.52308	0.816131	1.59418	1.35711	1.1776	2.26897	3.19704
Cre10.g422150			0.232567	0.428673	-0.818825	0.00750987	-0.199254	0.996805	1.23843	2.14723e-07	-1.43088	6.78615e-07	-0.257467	0.818485	10.1189	11.9945	26.4399	3.79977	7.22691	10.6889	6.57352	8.85605	14.2941
Cre10.g422650			-0.598367	0.293361	1.37588	0.0040448	-0.742843	0.805965	1.25936	0.00513545	-0.233041	0.716069	-0.824892	0.200458	0.930042	0.617457	2.42662	1.14014	1.70007	2.276	1.51193	3.04081	4.55199
Cre10.g422800		DnaJ-domain protein	1.30029	1.20594e-06	-0.169758	0.770457	0.609862	0.885004	-0.33094	0.319424	0.338786	0.550758	0.527918	0.594177	8.03628	20.114	7.26367	11.0662	18.773	9.7376	5.11765	13.1523	7.5359
Cre10.g422850			1.60181	3.89062e-07	-0.392288	0.415214	0.796539	0.748983	1.14879	0.000631738	-0.460903	0.398094	-0.160266	0.982829	2.12151	6.56596	5.20494	1.15256	5.23307	4.13424	1.20449	3.20866	5.16802
Cre10.g422900			1.95448	1.09215e-14	-1.11095	4.47664e-05	0.0833998	1	0.698021	0.012863	0.0941231	0.868195	0.298579	0.733028	7.42205	29.597	13.571	6.71814	14.2122	15.5439	7.61582	14.2995	14.122
Cre10.g423150			1.79137	8.6006e-05	-0.800199	0.0193457	-0.155493	1	0.744356	0.199198	-0.991132	0.0641017	0.342919	0.90901	0.438718	1.54909	0.829438	0.183306	0.937654	0.445716	0.522034	1.1072	0.390138
Cre10.g423200			1.62792	4.22109e-12	-0.806468	0.00168571	0.0322824	1	0.650889	0.0134953	-0.771804	0.00616056	0.0231881	1	5.99882	18.8797	10.586	2.41515	11.3516	6.59728	5.4448	11.8206	7.35587
Cre10.g424200			-0.483637	0.352993	1.76414	1.07874e-05	-0.703248	0.746704	1.19555	0.0045833	0.562072	0.210469	-0.78605	0.155433	1.05218	0.759207	2.67332	1.5175	2.74284	4.30068	2.55013	4.77513	8.31375
Cre10.g424650			2.03711	1.26709e-23	0.0554193	0.908173	0.524836	0.630716	0.0411128	0.897812	0.761941	0.00367553	0.775749	0.0240364	33.579	139.613	38.433	53.9212	153.341	70.2558	51.3376	113.586	46.0492
Cre10.g424700			1.66431	2.89661e-08	4.33828	1.47165e-59	-0.0838089	1	0.832063	0.0172614	4.73239	2.50993e-66	-0.146205	0.920503	0.493723	1.57998	0.980884	16.2678	34.1364	28.2929	12.3803	38.5883	35.0629
Cre10.g424775	CTP2	heavy metal transporting ATPase	1.36309	3.99643e-05	0.744051	0.101796	0.222902	1	0.285642	0.499361	0.956499	0.0494631	0.47236	0.711876	4.14851	10.6619	5.60036	6.27105	19.1683	11.741	4.28278	17.513	9.50502
Cre10.g425050	ROC59	Rythm Of Chloroplast 59	1.06637	0.0047063	0.0614224	0.984166	1.24393	0.630716	-1.18365	0.00272917	0.637087	0.411906	0.895328	0.466382	4.04536	8.67301	2.05812	13.087	9.43814	3.32188	3.61418	4.24584	2.00695
Cre10.g425100			0.774633	0.0286206	0.806769	0.0242802	-0.264077	0.978836	1.82185	1.15247e-08	-0.196187	0.708198	-0.175599	0.93507	0.710875	1.24476	2.84674	1.25428	2.29551	2.65323	1.41481	2.93496	3.38158
Cre10.g426050	CTPA1, TSP1	C-terminal peptidase 1	1.1526	0.00076002	0.303154	0.547336	0.0956189	1	0.828867	0.0234394	-0.473835	0.382106	0.113399	1	3.75516	8.38403	7.3638	0.813288	11.0908	5.73059	0.987034	11.056	5.96844
Cre10.g426750	CYP739A5	Cytochrome P450, CYP120 superfamily	0.558362	0.0198857	-0.163966	0.569821	-0.644381	0.247468	1.29399	8.4583e-09	-0.518916	0.0410641	-1.15729	8.26833e-06	20.4536	30.5224	55.6528	19.7215	28.8017	42.2491	21.9585	47.9656	105.234
Cre10.g426800			2.44514	9.23813e-22	-2.35314	4.80389e-08	-2.13316	0.000334564	3.18108	1.67465e-34	-2.78975	1.28367e-10	-2.22839	1.96746e-05	8.67154	47.9744	88.354	3.497	9.93409	13.7798	7.37314	46.3667	72.0444
Cre10.g427400			1.1053	4.103e-08	0.0716768	0.842747	0.356782	0.864617	0.480359	0.0353554	0.383241	0.150663	0.595301	0.0666086	16.177	35.2766	25.0623	14.1609	39.1843	35.5646	12.549	32.616	26.2533
Cre10.g427650			0.601462	0.102642	0.990268	0.0106405	-0.132338	1	1.18931	0.000400415	0.372724	0.461636	-0.776136	0.18799	2.13197	3.29019	5.3544	3.53073	6.88779	7.66369	6.10809	8.05522	14.6129
Cre10.g427750	KIN9-3	Kinesin motor protein	1.25858	6.83771e-06	-0.000664825	1	0.434741	0.849428	0.261826	0.471747	0.236765	0.533046	-0.316161	0.663718	2.70626	6.66924	3.67102	3.07661	6.90803	4.61367	2.69749	5.45842	6.45937
Cre10.g427850			1.26731	1.56477e-07	-0.676471	0.0383197	0.234348	0.982889	0.604847	0.0246908	-0.460447	0.24275	0.305349	0.776044	2.39563	5.85673	4.11406	1.65794	3.86506	3.21072	0.889063	3.50857	2.90772
Cre10.g428433		Formamidopyrimidine-DNA glycosylase	-0.0124801	0.979166	1.00776	0.00214826	-0.300278	0.963838	1.74237	1.1348e-09	-0.354239	0.360624	-0.224597	0.858308	2.62374	2.63713	9.66173	2.38258	5.60704	8.31726	3.30672	7.35801	10.8518
Cre10.g429450			3.57528	1.36371e-13	-0.302277	0.691436	0.432208	0.982213	1.80546	0.000389268	0.28845	0.760283	0.369666	0.898704	0.50983	6.08432	1.95543	0.477715	5.35129	2.61093	1.22665	4.2347	2.27727
Cre10.g429500			3.09816	1.46603e-08	-0.884929	0.180621	0.144163	1	0.936765	0.15114	0.244723	0.835244	0.165413	1	0.424329	3.61152	0.874228	0.143665	2.12829	1.15877	0.426943	2.05103	1.14537
Cre10.g429650			0.0785107	0.919722	1.5261	0.000230902	0.0196933	1	1.41117	0.00504161	0.352975	0.452117	-0.0984579	1	0.660833	0.700991	1.9332	1.23306	2.15551	2.73558	1.5079	2.26547	3.27488
Cre10.g430900			-0.126332	0.816138	1.90576	1.56665e-08	-0.62351	0.704976	1.49348	4.83422e-05	0.4653	0.229599	-0.687078	0.139769	0.514461	0.47608	1.60062	0.768898	1.88843	2.41413	1.14108	3.10281	4.36706
Cre10.g430950	RAD54B	SNF2-related DNA/RNA helicase	-0.165304	0.764829	1.05933	0.0199571	-0.952473	0.535036	1.15873	0.00385993	0.329846	0.562985	-1.28712	0.0157774	0.57132	0.515261	1.40753	0.49462	1.13736	1.94527	1.38207	2.35001	5.29137
Cre10.g431350	TGL16	Triacylglycerol lipase	1.37017	2.40753e-09	0.150141	0.690433	-0.145458	1	1.42847	1.15092e-09	0.0338605	0.99022	-0.310102	0.704731	35.2808	92.2748	104.666	57.3009	108.522	116.156	54.7583	127.684	161.983
Cre10.g432050	FAP284	Flagellar Associated Protein 284	1.14757	0.000188314	-0.685916	0.0539687	0.408765	0.927782	0.0213493	0.962655	-0.293635	0.546573	0.0466818	1	15.3787	35.3248	17.7582	13.2947	22.6213	15.2964	12.8444	18.1093	16.64
Cre10.g432700	SMP10	U6 snRNA-associated Sm-like small nuclear riboprotein LSm10 (LSm2-like)	0.175581	0.64819	0.498273	0.123549	-0.194749	0.993823	1.06391	0.000245246	-0.140391	0.760995	-0.159618	0.92062	3.92997	4.5021	9.1656	4.31304	6.71388	9.02745	6.32947	8.17773	11.242
Cre10.g434350	CTR2	CTR type copper ion transporter	1.98927	2.17789e-11	-1.25836	0.0034792	-0.0421537	1	-0.686667	0.04869	-0.294637	0.659325	0.973925	0.185364	5.33685	21.234	3.67069	3.39638	9.5213	3.22338	11.0478	10.4637	1.84682
Cre10.g434650	CTR3	Copper transport accessory protein	1.43125	7.66311e-05	-0.750807	0.112472	-0.255034	1	-0.608024	0.141933	-0.919784	0.0755972	0.459134	0.750721	20.5019	55.4676	15.3283	14.3106	35.2528	8.38766	15.1546	44.8627	6.92368
Cre10.g434800			2.82062	8.75562e-25	0.466644	0.260642	0.285786	0.980233	3.03689	2.61954e-28	0.514558	0.264574	0.112462	1	4.22665	30.139	38.1399	5.42351	44.4273	59.8102	8.59887	38.7425	61.8582
Cre10.g435050			1.36343	1.10625e-06	0.024115	1	0.510511	0.885004	0.114025	0.775445	-0.271916	0.580684	0.0480183	1	6.56311	17.0144	7.94066	12.2638	18.3796	7.07248	11.2228	13.7552	7.62022
Cre10.g435100			1.34344	8.0122e-06	0.629672	0.0855175	0.464294	0.901629	0.827901	0.0115807	0.0347791	1	-0.0491299	1	4.90322	12.5393	9.60974	3.91322	20.7106	10.8208	6.22627	15.9877	12.4746
Cre10.g435200			2.75548	2.01958e-32	-0.448251	0.164292	0.676984	0.568518	0.779322	0.00211728	-0.413411	0.278209	0.261558	0.818485	18.2548	125.08	34.7132	9.84773	96.7885	28.4913	12.0286	64.4823	26.4326
Cre10.g435950	OPR47	OctotricoPeptide Repeat Protein	2.63224	1.18364e-08	0.429593	0.351785	0.120373	1	1.42803	0.00876464	0.495902	0.409367	-0.597089	0.53464	0.295974	1.86921	0.87013	0.412998	2.66733	1.36514	0.563597	2.62049	2.33342
Cre10.g436000			1.93028	1.93268e-08	0.237129	0.656331	0.05004	1	0.621311	0.119396	0.211191	0.750698	-1.02364	0.088706	2.42082	9.44279	4.17674	2.25145	11.6358	5.21499	3.36841	11.9913	11.8849
Cre10.g436053			2.26859	1.13569e-07	0.480404	0.37506	0.705056	0.885004	1.02007	0.0532603	0.386065	0.608639	-0.702043	0.522411	0.865049	4.23765	2.00353	1.19943	6.17578	2.75394	1.72064	4.03913	5.03883
Cre10.g436300			1.14569	5.55506e-05	0.330109	0.505223	0.214424	1	1.47406	1.59766e-07	-0.0653227	0.968188	-0.130387	0.998124	7.18713	16.0177	22.0669	12.5552	21.4956	23.1561	10.7666	19.7604	28.2203
Cre10.g436550	LCI5	Low-CO2-inducible protein 5	2.12525	9.51896e-22	-0.243561	0.477442	0.0674454	1	-0.0387527	0.908364	0.348989	0.339333	0.595952	0.191795	863.847	3822.26	945.874	1210.1	3400.28	1277.06	1159.27	3458.87	953.332
Cre10.g437950			0.272507	0.264713	0.4146	0.108892	-0.253142	0.956735	1.35181	1.52915e-11	-0.36076	0.209673	-0.0476256	1	4.29986	5.27853	12.3242	2.65384	7.40941	10.3189	4.62876	9.40983	11.9487
Cre10.g438000			0.961477	0.0149236	0.282308	0.559302	0.474292	0.925408	1.03226	0.00947015	-0.295195	0.602288	-0.162487	0.973365	1.56147	3.0518	3.5678	1.30692	3.96396	3.14404	1.63191	3.04527	3.96434
Cre10.g438300	LTH4	LAT2 homolog	0.686271	0.104719	1.56894	3.35452e-06	-0.352378	0.951938	1.19636	0.00177772	1.03356	0.0033086	-0.589703	0.285675	1.21117	1.9571	3.08677	3.5466	6.10596	6.81931	3.89836	8.30546	11.3815
Cre10.g438400	LTH2	LAT2 homolog	0.993928	0.0108578	1.9761	9.96302e-08	0.15634	1	1.28455	0.000707631	1.43574	0.000200398	0.0597411	1	1.22779	2.46195	3.2915	3.0065	10.3985	9.88824	3.92274	9.93128	10.5531
Cre10.g439000			1.25989	8.83858e-08	-0.354528	0.328334	0.042758	1	1.15152	2.25755e-06	-0.393504	0.333277	0.213361	0.888011	7.21789	17.5433	18.0548	8.31074	14.4701	14.6988	6.33474	14.9636	14.1575
Cre10.g439550			1.18296	1.07109e-07	-0.264177	0.341701	0.207491	0.974748	0.547546	0.0272293	0.0242018	1	0.191415	0.845992	34.5929	80.1912	56.3587	31.8355	69.8687	62.2959	27.1807	64.3916	60.6078
Cre10.g439700	CGL28	conserved expressed putative RNA binding protein	3.70269	1.56729e-32	0.153439	0.766939	0.255998	0.985239	2.87779	7.59571e-21	0.607372	0.155318	0.308621	0.817726	18.8703	245.931	151.836	21.396	294.521	254.022	41.3284	262.464	229.96
Cre10.g439800			0.0731611	0.906185	1.70271	1.59451e-05	-0.312818	0.978052	1.43988	0.00105681	0.38611	0.461909	-0.466078	0.646144	1.71189	1.80165	5.10895	2.86713	6.32075	7.33793	3.40546	8.34863	11.3327
Cre10.g440200	SMC5B	Structural Maintenance of Chromosomes protein	0.747127	0.103631	1.04388	0.0103379	-0.600365	0.885004	1.58529	0.000215541	0.258359	0.663492	-1.03935	0.0694768	2.60312	4.41857	8.58544	4.68395	9.68846	11.3209	6.48608	15.6174	26.0137
Cre10.g440650			1.66233	7.73153e-08	0.277027	0.410732	0.127299	1	1.32601	5.5382e-05	0.179	0.695601	0.0635584	1	1.55243	4.98045	4.28608	0.859087	6.33069	5.29089	2.20211	6.18992	5.66896
Cre10.g440800			0.605164	0.118964	0.701345	0.0816864	-0.512169	0.900278	1.30731	0.000279652	-0.029934	1	-0.609117	0.416395	5.67613	8.69675	15.6162	3.00452	15.1295	16.6665	10.9994	22.9491	28.3917
Cre10.g441250		Transmembrane protein 231	0.425149	0.389562	1.39989	0.000854278	-0.629954	0.885004	1.68144	6.0303e-05	0.334277	0.567827	-0.765648	0.288788	4.93143	6.68788	17.2537	8.25084	18.7711	24.023	16.8993	30.877	45.7802
Cre10.g441700			0.228763	0.654146	1.85606	1.36597e-08	-0.90069	0.137728	1.96271	1.51442e-08	0.79994	0.0109907	-0.897727	0.0188202	0.342086	0.405086	1.47294	0.808609	1.55238	2.80504	1.17661	3.09395	5.86109
Cre10.g442550			0.969516	0.0155102	0.501567	0.163048	-0.313405	0.963838	1.33178	0.000503398	0.448618	0.246954	0.137743	0.960602	0.937809	1.87006	2.58104	1.07598	2.77827	3.91259	3.02407	3.68669	3.95652
Cre10.g442950			1.10017	1.24201e-05	-0.100306	0.780328	0.19454	0.978052	0.347643	0.253814	0.183841	0.613326	0.360589	0.515034	10.6742	23.0183	15.0161	10.3772	22.9103	18.5172	8.27471	21.3342	16.1578
Cre10.g443801			-0.119625	0.816943	1.40552	0.000325338	-0.154364	1	1.43694	6.68636e-05	-0.293765	0.580111	-0.981093	0.0650759	2.13658	1.99045	6.33845	2.55806	5.5711	5.71606	4.56988	6.6096	12.5965
Cre10.g443850			0.501723	0.14973	0.737517	0.0223528	-0.297641	0.963838	1.36157	1.11157e-05	-0.0672889	0.935217	-0.164662	0.929474	4.41493	6.27162	12.5505	5.1952	11.2068	13.1239	5.87021	14.6854	16.4225
Cre10.g444450	SSA17	cilia-sensing, structure and/or assembly	1.00562	0.000100488	0.0354484	0.983241	0.264248	0.976451	-0.0473575	0.902173	0.314382	0.483777	-0.000746118	1	7.90874	16.3183	8.68017	5.33739	17.439	11.4338	7.346	15.4259	12.9039
Cre10.g445050	SLT3	Sodium/sulfate co-transporter	1.274	3.55856e-09	-0.407225	0.255228	0.0661307	1	0.690594	0.0031384	-0.40119	0.328933	0.498783	0.449547	37.1494	91.3705	67.1878	27.008	72.7697	54.5284	38.5668	73.9971	43.2598
Cre10.g445952			0.0117656	0.980889	1.09341	0.00187327	-0.117365	1	1.12607	0.000423189	0.22621	0.644348	-0.366963	0.696229	1.06359	1.09866	2.59717	1.68856	2.44958	3.31337	1.1858	2.83506	4.74391
Cre10.g446150			0.13954	0.7436	1.55486	5.49031e-06	-0.372204	0.949788	1.46754	1.86673e-06	0.491109	0.236187	-0.202029	0.906565	3.21641	3.59501	9.74453	5.61436	11.1439	15.1794	9.18431	15.369	19.3835
Cre10.g446350	CGLD14	Conserved in the Green Lineage and Diatoms	1.4076	4.66882e-09	0.170151	0.716284	0.270844	0.978052	1.17813	2.3883e-06	0.627615	0.113036	0.379761	0.698822	40.0373	107.05	99.9066	52.1809	127.719	168.296	53.5851	113.041	144.392
Cre10.g447300	DDI1	DNA-damage inducible protein 1 homolog	0.262441	0.435363	0.958141	0.000762334	-0.23921	0.974748	1.22934	1.12686e-05	0.108463	0.836819	-0.274157	0.770849	9.5204	11.5275	24.5583	16.2758	23.7857	29.1781	19.7503	29.8916	39.2647
Cre10.g447400			0.586995	0.105178	0.700101	0.0421772	-0.206466	0.996805	1.19608	0.000171834	-0.146798	0.78845	-0.588512	0.280238	1.53304	2.33402	3.86834	2.70036	3.99241	3.80579	4.30337	4.8973	6.41128
Cre10.g448200	ARL9	ARF-like GTPase	0.472305	0.146024	-1.82349	5.50509e-08	-0.460336	0.917838	1.02847	0.000537318	-2.18153	2.61962e-11	-1.16752	0.0146538	4.97764	7.00148	11.3046	1.1561	2.08299	2.71689	3.22109	3.05966	6.8309
Cre10.g448650	KDG5	Diacylglycerol kinase	1.1679	2.01288e-05	0.655402	0.030113	0.066143	1	1.55392	4.73522e-09	0.358213	0.327945	0.22874	0.839456	1.82801	4.17666	5.98082	1.34687	6.94664	8.33086	3.79374	7.07305	7.9236
Cre10.g448750		GT90 family protein 21	0.537186	0.168065	0.893643	0.010553	-0.138198	1	1.16175	0.00100169	0.395995	0.36596	-0.133281	0.979089	3.1422	4.5835	7.76344	3.39505	9.10637	11.1692	5.81639	10.6693	13.6565
Cre10.g449000	LZY1	LZY1B homolog	1.05839	1.10997e-05	-0.353063	0.319604	0.131255	1	0.731198	0.00483243	-0.332037	0.430192	-0.0536246	1	4.86473	10.2675	9.02762	3.79492	8.51175	7.73618	4.18378	8.28355	8.97912
Cre10.g449050			-0.892891	0.00141526	1.46583	1.06354e-07	-0.232111	0.974748	1.00937	0.000158644	0.181951	0.654149	-0.313223	0.683127	11.4212	6.19798	25.3068	19.7873	18.2008	31.2963	27.3767	22.8082	43.6442
Cre10.g450750			0.901402	0.0601192	1.29594	0.000945707	-0.396745	0.954735	1.81532	1.88342e-05	0.53659	0.238627	-0.0512331	1	0.987003	1.864	3.83594	2.07713	4.89451	6.15601	3.93995	6.86176	7.08761
Cre10.g450900			2.43344	1.14808e-15	0.473402	0.137412	0.477664	0.864617	1.13847	0.00102236	0.873668	0.0103784	0.404334	0.595607	1.5972	8.82746	3.93561	2.96711	12.9876	7.83495	2.88167	9.94285	6.63215
Cre10.g451950	AAT1	Alanine aminotransferase	1.93688	1.0493e-21	-0.269026	0.306811	0.258483	0.947026	0.636299	0.00429426	0.0214898	1	0.0770035	0.996241	211.882	822.405	363.937	192.687	721.783	401.49	175.545	642.32	426.939
Cre10.g452000			2.2699	1.43733e-22	-0.535761	0.0831865	0.387213	0.905062	0.592261	0.0246379	-0.691236	0.0389089	0.089491	1	22.4331	109.837	37.2675	13.6122	79.9619	25.1981	17.0382	65.0594	26.5568
Cre10.g452250	FAP41	Flagellar Associated Protein 41	-0.644948	0.0140684	-0.526416	0.0767449	-0.508487	0.793833	1.0318	5.7705e-05	-0.706903	0.0218856	-0.525122	0.288788	316.597	205.929	728.555	210.159	150.684	485.421	398.536	228.367	771.925
Cre10.g452300			0.49652	0.323711	1.54176	0.000130771	-0.371812	0.963838	1.36371	0.00168796	0.629004	0.191066	-0.857653	0.156829	1.52629	2.16958	4.29599	2.45534	6.7289	7.33113	3.37523	9.27604	14.8951
Cre10.g452400	CSF1	Chlamydomonas specific family F protein	0.794548	0.0316347	1.21927	0.000290807	-0.248003	0.982889	1.67195	8.737e-07	0.261785	0.581036	-0.501718	0.460729	1.70148	2.96709	5.99949	3.28083	7.4107	7.88736	3.895	9.37452	12.479
Cre10.g452800	LCIB	Low-CO2-inducible protein B	4.92038	2.29687e-78	0.301177	0.427567	0.234371	0.982889	2.2385	2.8742e-20	0.576146	0.12634	0.206035	0.897488	172.026	5242.25	900.991	327.322	6889.13	1445.27	480.187	6227.17	1411.72
Cre10.g453000			1.01571	2.40351e-06	0.323618	0.238977	0.509181	0.676468	-0.117596	0.69714	0.8205	0.00196908	0.523912	0.198682	13.5697	27.8412	13.8933	17.8159	36.8126	26.6189	12.2527	27.5035	20.7178
Cre10.g455350			1.10051	8.59264e-05	-0.141087	0.678338	-0.0626992	1	0.909758	0.00195182	0.241481	0.480368	0.132473	0.930357	1.28458	2.80503	2.73747	0.801576	2.66526	3.45324	1.09422	2.97316	3.52104
Cre10.g455451			0.72134	0.0694984	0.918627	0.0128089	-0.41275	0.930786	1.55156	2.29327e-05	0.291919	0.559041	-0.600788	0.362761	3.48555	5.82677	11.1994	2.99351	11.6757	15.0575	7.15699	16.5223	25.5578
Cre10.g455850	MCM7	Minichromosome maintenance protein	-0.366234	0.459612	1.26967	0.00226557	-0.667414	0.860751	1.51375	0.000344081	-0.103235	0.915354	-0.807864	0.240177	13.2548	10.4082	41.7182	16.9569	26.6192	42.3895	27.2734	44.9165	83.2212
Cre10.g456150	HLD3	Haloalkane dehalogenase-like hydrolase	1.93259	2.15067e-13	0.506985	0.204898	0.387626	0.955951	1.86732	3.64161e-12	0.254616	0.633617	0.237808	0.893267	10.6709	41.1155	43.2557	13.5482	62.0456	55.8221	16.5813	50.504	52.9815
Cre10.g456400	DAT1	Dicarboxylate/amino acid cation sodium transporter	1.56439	1.4528e-08	0.435546	0.198896	-0.0479696	1	2.01371	1.20037e-13	0.0880327	0.89411	-0.0202251	1	1.93085	5.79803	8.75613	1.87235	8.33024	10.0926	2.17966	9.16606	11.4206
Cre10.g456800			-0.0438372	0.919082	1.6641	2.28514e-08	-0.277314	0.970848	1.32106	7.84564e-06	0.200578	0.657264	-0.439316	0.501659	2.56792	2.5229	7.10044	4.14382	8.47164	8.88907	4.2267	10.9326	13.525
Cre10.g457050			0.86368	0.0299024	-0.599264	0.260863	-0.666597	0.899496	1.52545	3.72739e-05	-0.274937	0.689398	-1.24092	0.0496315	1.22395	2.26948	3.96572	1.18147	1.5642	3.56419	2.65243	2.64613	9.32616
Cre10.g458000			1.06769	0.000141087	0.822598	0.00100962	-0.218674	0.974748	1.39913	5.70241e-07	0.359053	0.247959	-0.139837	0.923215	5.79497	12.2118	16.8409	9.27	23.0841	23.6447	11.4934	28.5838	29.1909
Cre10.g459200	PMA2	P-type ATPase/cation transporter, plasma membrane	1.90711	6.79787e-11	-1.45266	0.00024133	-0.220044	1	1.31556	1.66041e-05	0.223643	0.721621	-0.827058	0.20019	72.9822	277.563	201.891	111.221	106.353	255.836	53.3979	132.176	504.848
Cre10.g459350	OPR49	OctotricoPeptide Repeat Protein	1.08272	0.000624316	0.0976697	0.844013	0.186684	1	0.440447	0.245924	0.457864	0.240164	0.154243	0.943961	1.00331	2.15131	1.49633	1.79669	2.43907	2.25516	1.13153	2.28554	2.26468
Cre10.g459550			0.200791	0.714283	0.707589	0.166152	-0.835872	0.789948	1.30749	0.00248419	0.246643	0.731724	-0.891044	0.234055	2.03385	2.37417	5.57492	2.15882	4.08469	7.28928	5.32885	7.79019	15.0414
Cre10.g459800			1.32148	3.89111e-06	-0.616274	0.100849	0.341815	0.964563	0.998567	0.000974438	-0.525681	0.232462	-0.00579771	1	6.48502	16.6011	14.5784	4.65463	11.3482	10.9868	5.00636	9.53368	12.2321
Cre10.g460300	GPM2, PGM2	Phosphoglycerate mutase	0.623561	0.14899	0.407201	0.39281	-0.00189496	1	1.19766	0.00147963	-0.181539	0.779093	-0.284505	0.860959	2.40411	3.74271	6.01541	2.36154	5.22278	5.83371	2.36145	5.58517	7.97825
Cre10.g460326			3.44748	2.03496e-19	-0.564285	0.224289	-0.367052	0.974748	2.9138	2.33886e-13	0.885433	0.0586702	0.136822	0.995691	0.692208	7.68382	5.79414	3.28377	5.56192	11.7164	2.51607	7.65252	11.9852
Cre10.g460350	PGA4	Putative phospholipid/glycerol acyltransferase	1.76905	7.17623e-07	0.484487	0.345267	0.204761	1	1.92559	8.79706e-08	-0.164307	0.84618	-0.151466	0.995289	1.05442	3.59392	4.45093	0.742768	5.41196	4.30322	1.00824	4.99666	5.3552
Cre10.g461750	DMC5	Putative DNA methylase	-0.278445	0.538275	1.04799	0.00289461	-0.799495	0.516758	1.44146	7.28514e-05	-0.323201	0.482147	-0.988952	0.0358491	1.7214	1.42623	5.16537	1.67505	3.14749	4.51091	2.31968	5.85051	10.0385
Cre10.g462150			1.83124	7.47735e-12	0.634554	0.0936689	0.0858239	1	1.04154	0.000523469	0.245437	0.6642	-0.301001	0.834295	0.358892	1.3047	0.830549	0.369736	2.14441	1.0639	0.45128	2.1548	1.47385
Cre10.g462200	HDA17	NADH dependent histone deacetylase	1.19382	0.00667533	0.716095	0.0428657	-0.238572	0.982889	1.3507	0.00185883	0.0317438	1	-0.591438	0.324505	0.58938	1.36881	1.64457	0.767603	2.3689	1.86121	1.28857	2.99934	3.16169
Cre10.g463250			1.25261	0.00618553	-0.591692	0.238542	0.0743738	1	0.2397	0.697137	0.847129	0.114252	0.735589	0.410143	0.707123	1.74149	0.971993	0.986073	1.19445	1.80896	0.818941	1.20892	1.22222
Cre10.g463350	HRP3	Hydroxyproline-rich glycoprotein	2.20222	1.00326e-05	-4.48472	5.92357e-14	-0.629676	0.978052	0.958718	0.09397	-3.26557	2.12595e-07	1.58218	0.400979	1.63624	7.79224	3.68622	0.754793	0.351443	0.393906	0.362478	0.586487	0.144367
Cre10.g464450			1.95971	1.42695e-10	0.53941	0.169601	0.074712	1	2.045	3.32236e-11	-0.0250434	1	-0.266416	0.86115	0.832814	3.27786	3.8305	0.900308	5.08743	4.08204	1.3007	5.14723	5.51753
Cre10.g464650	CGL36	Conserved in the Green Lineage	1.00054	2.67207e-05	-0.593371	0.022442	0.356941	0.899244	0.17806	0.56606	-0.674811	0.0153958	0.187144	0.865258	55.666	112.595	69.9189	27.2277	79.246	47.6892	34.6424	65.941	46.8696
Cre10.g465200			1.40273	4.5888e-05	0.199112	0.609586	0.383745	0.923813	0.735596	0.0675818	0.317484	0.483968	0.246869	0.8576	1.38842	3.74014	2.56251	1.52117	4.49809	3.48341	1.46836	3.68931	3.26171
Cre10.g465250	RSP11	Radial Spoke Protein 11	1.00097	0.000754067	-0.606262	0.0732992	0.266151	0.974748	-0.277688	0.449604	-0.0230357	1	0.199466	0.904978	53.8916	111.068	50.6511	34.9367	75.903	52.576	42.553	67.132	51.3963
Cre10.g466200	CYCAB1	A/B-type cyclin	-0.0761976	0.867606	1.26448	0.00316159	-0.275176	0.995273	1.3666	4.39346e-05	0.370591	0.524469	-0.645337	0.45312	5.45345	5.27521	15.6149	7.15316	13.3479	22.0088	14.4532	17.141	38.483
Cre10.g466400			0.686731	0.202081	1.1974	0.00360627	-0.147189	1	1.43345	0.00275846	0.221308	0.721799	-0.141195	0.989365	1.48479	2.4053	4.4434	2.87333	5.92311	5.65993	2.92973	6.98445	7.00718
Cre10.g466500	CPL12	glyoxylase family protein	3.67853	1.7395e-47	0.57792	0.0625849	0.26084	0.974748	2.27394	7.14242e-20	0.890546	0.00467708	0.106799	0.990928	13.9742	180.891	74.3766	18.9113	286.351	149.621	33.2445	254.563	156.577
Cre10.g467150	ROC69	Rythm Of Chloroplast 69	1.12198	0.000440743	0.635881	0.0912642	0.465111	0.908454	1.57396	6.80148e-07	0.554259	0.195506	0.280991	0.842308	7.74755	17.0555	25.4732	9.39951	28.0889	41.1491	9.03823	21.7014	37.6205
Cre10.g467200	ATR1	ATM/ATR-related phosphatidylinositol 3-kinase	0.564173	0.143359	1.23928	5.87371e-05	-0.536772	0.821639	1.51323	1.51991e-05	0.365486	0.365492	-0.809333	0.0706127	1.44107	2.1446	4.58034	2.553	5.406	6.40558	3.01388	8.35039	12.5568
Cre11.g467546			1.15663	0.00294138	-0.763732	0.0398171	0.354128	0.964563	0.408633	0.385206	-0.630525	0.158588	0.0440866	1	1.29674	2.9954	1.96967	1.13189	1.81494	1.34372	1.00082	1.51114	1.46937
Cre11.g467572			-0.0668711	0.901856	0.564886	0.209908	0.238883	1	1.19408	0.00285179	-0.629574	0.201464	-0.180898	0.961261	24.954	23.6034	62.068	31.1735	37.8141	44.5842	32.4515	34.2413	56.3257
Cre11.g467583			-0.560698	0.383507	2.37441	1.22129e-06	-0.398059	0.974748	1.94838	6.1696e-05	0.617004	0.25616	-0.835016	0.246661	0.456045	0.315354	1.94189	0.896548	1.73834	3.30309	1.40936	2.44263	6.61298
Cre11.g467593			0.75554	0.185611	0.710728	0.0818513	-0.201789	1	1.62248	0.000933403	-0.489068	0.284872	-0.687515	0.251521	0.743475	1.3055	2.60792	2.1242	2.21127	1.9961	1.52965	2.73442	3.55451
Cre11.g467604			1.26356	3.4054e-05	0.392872	0.291605	0.396977	0.926497	0.502153	0.173455	0.469303	0.285268	-0.174209	0.937102	0.76064	1.87685	1.21499	1.02837	2.59301	1.81344	1.03699	2.09584	2.29689
Cre11.g467610			0.565403	0.113785	1.05304	0.00162538	-0.179859	1	1.09525	0.000887974	0.713243	0.0541673	0.00986559	1	2.45762	3.70774	5.837	3.74218	8.11582	10.5497	5.59691	9.76703	11.5891
Cre11.g467612			1.08627	2.02265e-08	-0.278707	0.164442	0.254936	0.900278	0.274135	0.247992	-0.188969	0.453162	0.197409	0.736712	48.0423	103.367	64.8806	44.5822	90.0457	61.2337	37.1235	80.3828	59.8085
Cre11.g467617	LCI19	Gamma hydroxybutyrate dehydrogenase	3.0215	6.89067e-43	-1.24839	3.6199e-05	-0.169568	1	3.3772	3.57126e-52	-1.51808	5.12523e-07	-0.830319	0.0642042	12.8296	106.128	147.656	11.9704	46.9177	56.058	10.7462	56.302	111.499
Cre11.g467620			1.11015	4.11859e-05	-0.173825	0.773717	-0.057582	1	-0.595144	0.0790183	0.895936	0.0779979	-0.651637	0.450881	2.12486	4.651	1.56497	1.79125	4.35031	3.14615	1.92184	4.82656	5.5708
Cre11.g467622			3.3517	2.23924e-22	-2.44408	5.11328e-08	-0.0296332	1	2.32384	4.59727e-11	-2.21424	2.50123e-06	0.0143721	1	2.42268	24.9142	13.436	1.0582	4.90462	3.1408	1.66659	5.33437	3.48045
Cre11.g467623			2.80663	9.28897e-24	0.00450446	1	0.28317	0.974748	1.50742	1.08196e-06	0.20328	0.706391	-0.323605	0.777183	0.888269	6.25245	2.79373	0.677763	6.66863	3.48843	0.562583	5.83573	4.87554
Cre11.g467633			1.23652	6.48506e-07	-0.746317	0.0109114	0.253009	0.974748	-0.621461	0.0271225	-0.298455	0.468761	0.574135	0.292585	15.2557	36.5909	11.2987	19.0058	22.9448	9.70617	7.50384	20.4646	7.30953
Cre11.g467634			1.43267	3.49416e-08	0.0345929	0.992632	0.587854	0.883832	0.151793	0.696199	-0.0323738	1	-0.00197692	1	0.784465	2.14753	0.972306	0.772244	2.32319	1.02943	0.67574	1.64716	1.15027
Cre11.g467646			0.913025	0.0101113	1.13386	0.000381586	0.000209697	1	1.57372	8.53764e-07	0.378638	0.339893	-0.285607	0.775194	2.09342	3.97952	6.9957	3.06556	9.24266	9.78306	3.43521	9.87737	13.3224
Cre11.g467651			1.12233	3.93495e-05	0.104489	0.840735	-0.0545328	1	-0.353061	0.293578	1.05527	0.00198279	0.484973	0.480407	1.70934	3.80264	1.49634	1.63152	4.27223	3.35103	1.28791	4.74132	2.69228
Cre11.g467669			1.28075	6.70936e-09	-0.235716	0.402514	0.398633	0.849048	0.223244	0.438616	0.533401	0.0516633	0.578623	0.114221	7.58328	18.8785	9.97001	8.41284	16.7285	15.4886	5.17436	13.4997	11.5895
Cre11.g467670		GT90 family protein 44	0.303482	0.387743	0.880832	0.00629879	-0.319224	0.961034	1.64241	3.52674e-09	-0.226672	0.61126	-0.500267	0.402692	4.51596	5.63473	15.5545	4.94753	11.0172	14.5875	8.2219	14.6487	23.0825
Cre11.g467679			2.73761	2.28408e-14	0.276774	0.573924	0.452164	0.934844	1.56033	3.41902e-05	0.718748	0.124472	0.0711636	1	1.64814	11.0514	5.29178	2.30499	14.3113	9.76929	3.61079	11.1483	10.3524
Cre11.g467685			1.59075	1.10498e-07	0.241913	0.511549	0.145616	1	1.16505	0.000213901	0.379107	0.328898	0.0507635	1	8.9384	27.0485	21.874	12.8009	34.1838	31.4487	14.4845	32.9702	33.8587
Cre11.g467687			-0.781662	0.0911051	2.11702	2.8751e-06	0.139213	1	1.51595	6.53731e-06	0.194929	0.764801	-0.100437	1	1.11695	0.659912	3.61673	1.43586	3.04814	4.47622	3.02801	2.95718	5.36839
Cre11.g467721			1.05518	0.00674823	-2.83913	7.98184e-09	0.763454	0.884518	0.0869744	0.874821	-2.55263	3.12556e-07	0.621635	0.628534	80.0274	172.698	97.7973	6.95671	24.9136	17.5898	6.43367	15.5787	12.7916
Cre11.g467724			2.25175	1.16606e-06	0.938033	0.199452	0.386773	1	0.534711	0.34208	1.71726	0.0205922	0.812242	0.642652	9.93546	46.6233	15.6686	29.7348	97.6728	56.3419	16.2633	79.5551	36.1562
Cre11.g467737			-0.201843	0.683594	1.74919	7.16455e-06	-0.320044	0.974748	1.02931	0.00748753	0.850166	0.0454571	-0.642939	0.350466	0.639879	0.561704	1.44752	0.997326	2.00163	2.84777	1.57658	2.66593	4.97557
Cre11.g467744			0.348486	0.477135	1.45636	4.5532e-05	-0.42016	0.922839	1.0645	0.0095149	0.703938	0.0806308	-0.524707	0.448536	0.654332	0.846475	1.51701	0.84	2.44425	2.69237	1.66253	3.49045	4.35117
Cre11.g467745	GCP3	Gamma tubulin interacting protein	0.329208	0.498802	1.19115	0.001171	-0.563976	0.881078	1.4966	0.000193771	0.224195	0.682883	-0.57084	0.422961	2.22547	2.81208	6.90006	2.72229	6.86112	8.81661	5.84936	10.7954	14.7164
Cre11.g467753	HMO2	Heme oxygenase	-0.980343	0.00242862	1.6472	1.17605e-05	-0.302146	0.974748	1.46739	4.28504e-08	0.185294	0.731917	-0.272736	0.838694	6.25072	3.20168	19.1377	6.6318	10.6113	23.8418	17.473	13.9194	31.9992
Cre11.g467773			1.05642	1.63129e-07	-0.152675	0.556556	0.2917	0.899391	0.163671	0.537477	0.230307	0.408343	0.419726	0.228026	60.2273	126.787	74.7639	64.29	120.548	95.249	58.5244	105.068	79.6398
Cre11.g467783			1.30221	0.00205732	-0.0575206	0.966661	0.068024	1	0.172533	0.778114	0.852303	0.106491	-0.243619	0.920011	0.983967	2.49842	1.23398	1.93416	2.51622	2.44368	3.37871	2.57726	3.21741
Cre11.g467784			1.05	7.11209e-06	0.542402	0.0503299	0.337155	0.914864	0.270654	0.356658	0.749983	0.0100276	0.486354	0.318497	11.078	23.1313	14.8656	24.1346	35.8675	27.1296	14.3341	30.2853	21.589
Cre11.g467786			0.464838	0.305266	-0.551677	0.208773	-0.134282	1	1.26687	0.000780468	-0.726822	0.064493	-0.420715	0.65566	0.823241	1.16787	2.23357	0.658768	0.842673	1.46089	0.95238	0.977553	2.19785
Cre11.g469600	HDA9	Histone deacetylase	2.8352	4.90748e-24	0.405102	0.291605	0.323844	0.963838	1.71421	5.22327e-09	0.974924	0.00810138	0.576046	0.380066	2.21506	15.8565	8.09746	1.79822	22.6017	17.1763	2.36087	19.2086	12.9362
Cre11.g469650			1.37457	8.26638e-08	-1.24626	0.00033372	-0.687134	0.746704	1.98631	9.01467e-16	-1.0598	0.00240887	-0.517387	0.457583	1.85407	4.85858	8.22911	1.59539	2.16496	4.23961	1.37431	3.71536	6.80473
Cre11.g475550	UMM10	methyl-halide synthetase	3.53087	1.75497e-12	-1.03432	0.00980465	0.256669	1	2.16171	0.000377397	0.501877	0.374266	-0.230567	0.91912	0.135035	1.62358	0.681301	0.577542	0.841657	1.06057	0.240224	0.746017	1.39036
Cre11.g476325			1.7733	9.31827e-13	0.138966	0.872765	0.303525	1	1.51145	4.15286e-09	-1.09435	0.055548	-0.0151716	1	2.18193	7.58117	6.95599	3.37396	8.85297	3.5234	1.79324	7.6241	3.99994
Cre11.g476550	ADH11	Alcohol dehydrogenase	1.34145	5.74124e-11	-0.435217	0.209337	0.123719	1	0.427995	0.0717718	-0.175987	0.723442	0.232777	0.86115	54.9107	140.427	82.3614	72.795	110.276	78.3957	66.3462	107.72	74.8112
Cre11.g477350			10.4774	3.51931e-88	-0.0457466	0.980877	-0.436445	0.951938	9.80772	8.3233e-77	-0.193676	0.771538	-0.729449	0.314604	0.0206034	35.5522	24.7202	0.0386118	37.1148	23.3834	0.404369	53.4305	43.6661
Cre11.g478000			-1.62116	8.07679e-05	2.1488	2.76164e-07	-0.280506	0.985239	1.02975	0.00735939	-0.0579221	0.973272	-0.406521	0.728728	1.50961	0.490658	3.38006	1.44344	2.33715	3.56972	1.58374	3.03049	5.31524
Cre11.g478025			-0.272044	0.672993	0.806529	0.180144	-0.449626	0.974748	1.84666	0.000132847	-0.576626	0.38491	-0.710318	0.539078	0.734893	0.613038	2.93602	0.680557	1.14911	2.13857	0.89344	1.67726	3.93834
Cre11.g478300	SOM4	S-adenosyl-L-methionine-dependent O-methyltransferase	3.2973	3.93108e-19	-0.0424842	0.983275	0.0269141	1	2.52223	3.60012e-11	0.619315	0.195278	0.159753	0.975161	1.3067	13.0754	8.38906	2.56355	13.5982	14.1151	2.62661	14.1849	14.0739
Cre11.g479600	CAX6	Ca2+/Na+ exchanger	2.13321	1.53714e-21	0.223186	0.508553	0.554577	0.704976	0.808072	0.000836471	1.66554	3.71911e-10	1.00231	0.00649155	25.4083	112.327	49.6847	19.0117	140.21	171.67	20.234	101.367	95.1679
Cre11.g479800			0.0813895	0.852328	1.26436	5.42443e-05	-0.12932	1	1.53323	8.53764e-07	0.191211	0.685957	-0.518449	0.376415	4.03029	4.29154	12.8195	6.13669	10.9997	16.1332	10.5476	12.7927	25.7817
Cre11.g479900			2.16963	9.99313e-16	0.619377	0.0724548	1.01562	0.129519	0.523506	0.0955708	0.716812	0.0546418	0.554799	0.380511	22.6119	102.095	35.8221	21.0158	168.29	64.4527	36.5087	88.6199	49.1586
Cre11.g480551			1.68433	5.10079e-12	0.739482	0.0179304	0.272094	0.974748	0.730298	0.00728255	1.04354	0.00113899	0.277831	0.796943	2.67509	8.75558	4.89189	6.74384	15.3897	11.0174	5.36141	13.5736	10.1933
Cre11.g480950		High mobility group protein	2.74795	2.48287e-13	-0.243407	0.692137	0.380306	0.974748	2.13741	2.68255e-08	-0.247316	0.732293	-0.109343	1	18.0786	123.552	87.273	8.67406	110.038	81.6802	27.3201	90.0997	97.8785
Cre11.g481082			-1.9794	0.0140394	3.82117	8.12945e-09	-0.605104	0.927782	1.68013	0.0054516	0.593237	0.36786	-0.81373	0.391269	0.656463	0.164366	2.2788	1.30911	2.53294	3.84359	2.47985	4.10972	7.61403
Cre11.g481104			3.80435	1.82696e-24	0.348598	0.457362	0.314603	0.978052	2.29603	1.53786e-09	0.654305	0.171588	0.30716	0.850743	1.60571	22.4173	8.69396	1.21375	30.7491	14.7556	3.55486	26.2423	13.4669
Cre11.g481115			1.46832	3.83357e-11	-0.146763	0.613595	0.168735	0.982889	0.616259	0.0145059	0.0580016	0.918613	0.083412	0.991462	4.8093	13.4351	8.28701	4.86244	12.8849	9.22232	5.12514	12.2195	9.76103
Cre11.g481400			0.305574	0.484998	1.59335	9.56182e-08	-0.260913	0.974748	1.46977	3.0621e-05	0.658043	0.0490552	-0.438506	0.478889	1.5259	1.90464	4.66337	3.07756	6.1217	8.05682	3.2426	7.82254	12.2461
Cre11.g482001	FAP208	Ankyrin Repeat Flagellar Associated Protein 208	1.08138	4.87384e-05	-1.54612	1.54111e-08	-0.114544	1	-0.299491	0.364013	-0.597593	0.073483	0.362357	0.639147	12	26.001	11.0753	5.45066	9.30186	7.74861	6.0142	10.7407	6.75974
Cre11.g482050		Protein of unknown function	1.02501	5.01857e-05	-0.607104	0.0188154	0.201993	0.982213	0.732922	0.00675083	-0.276021	0.411239	0.394797	0.463617	4.07332	8.46394	7.60849	3.55052	5.81948	6.79806	4.04482	5.3877	5.76082
Cre11.g482650	EZY3	Early zygote expressed protein	1.64869	0.000208884	-0.827194	0.099969	-0.0575578	1	1.43419	0.00192054	0.170493	0.84698	0.551311	0.668934	2.25135	7.29924	6.93392	3.82303	4.23942	8.4925	4.94043	4.70457	6.33435
Cre11.g482700			-0.113353	0.857153	1.27034	0.00329273	-0.822239	0.718449	1.55287	0.00116048	0.218357	0.748951	-0.844441	0.223586	6.71026	6.26676	21.4683	9.63404	16.0547	27.5345	18.7722	30.1903	55.555
Cre11.g483100			1.5256	4.27194e-11	0.456658	0.0837735	0.0391228	1	0.538257	0.0442389	0.877106	0.000807509	0.0260999	1	3.33892	9.70677	5.42628	7.21412	14.1429	10.7308	6.23828	14.6778	11.7831
Cre12.g483750			1.53533	1.19241e-11	0.16562	0.562292	0.274808	0.925976	0.627782	0.0135719	0.062192	0.907963	-0.132323	0.921892	14.8691	43.8894	25.6375	12.3192	51.8386	29.1886	16.9873	45.5731	35.4804
Cre12.g484300			1.46894	1.53266e-09	-0.164936	0.689875	0.496865	0.861445	0.560405	0.0420286	-0.411887	0.290465	0.120442	0.981727	76.4128	214.507	124.287	53.3161	202.251	102.659	70.7199	152.924	105.277
Cre12.g485550			1.73668	1.99691e-18	-1.68888	4.6235e-15	-0.0864865	1	0.7039	0.00135648	-2.43459	2.92414e-25	-0.333127	0.645004	11.8969	40.1629	21.604	2.43392	13.1658	4.31674	1.70729	14.8974	6.10023
Cre12.g485600			3.17422	2.26097e-34	-0.715784	0.0882683	-1.0288	0.369561	2.5174	1.85886e-22	-0.642333	0.181163	-0.86484	0.16885	6.96366	63.0523	44.3108	1.28221	41.215	30.5894	1.01427	89.4711	62.8332
Cre12.g486207			0.585247	0.0712505	0.246883	0.521877	-0.302226	0.963838	1.13987	0.000107824	-0.90945	0.00629863	-0.548453	0.355021	3.58215	5.42922	8.73002	3.4239	6.8325	5.07206	4.45015	8.97333	8.30362
Cre12.g486252			1.52079	0.000410547	0.798507	0.116966	0.587897	0.920402	1.64072	0.000138038	-0.547187	0.399447	0.408372	0.842016	1.29367	3.72116	4.36734	0.593848	6.8453	3.2882	1.73484	4.85534	2.77625
Cre12.g486400			1.83466	2.59554e-15	-0.616818	0.0123616	0.053924	1	1.59153	2.32131e-11	-0.633313	0.0169663	-0.0225207	1	9.84009	35.8471	32.9821	7.89943	24.4478	23.3191	10.7162	25.1537	26.2282
Cre12.g487800			0.472387	0.252234	-0.143873	0.81608	-0.369275	0.969883	1.07745	0.00337728	-0.661639	0.154997	-1.00257	0.0750474	1.43218	2.01443	3.334	0.838737	1.92242	2.30583	1.56056	2.6495	5.15962
Cre12.g488000	FFT4	Fructan fructosyltransferase	0.219144	0.591684	0.650383	0.123267	-0.576937	0.88645	1.33029	6.15432e-05	0.0932773	0.924344	-0.73797	0.276014	11.0592	13.1998	30.8687	11.9268	21.55	35.971	23.5422	34.269	66.811
Cre12.g488050	FFT5	Fructan fructosyltransferase	0.647662	0.0887334	-1.68273	7.23403e-05	-0.897163	0.684252	1.39747	7.16475e-05	-1.82611	1.00845e-05	-0.566859	0.573577	2.26435	3.65282	6.61373	0.72971	1.17528	2.05037	0.988414	2.34377	3.37041
Cre12.g488150			1.31801	7.20245e-10	-1.27931	1.38577e-05	-0.00570097	1	-0.0254917	0.940445	-0.291198	0.493523	0.227565	0.863435	3.93688	9.96811	4.31276	3.23861	4.32743	3.80639	3.065	4.6318	3.65532
Cre12.g488450	VSP3	Hydroxyproline-rich cell wall glycoprotein	3.00548	7.21824e-07	-1.96114	0.00824037	0.00831506	1	2.26811	0.000290814	-1.41607	0.0935428	-0.443773	0.904978	1.59579	13.523	8.98114	1.65198	3.47964	3.49802	1.95935	3.71423	5.33738
Cre12.g488500	ARC6	Accumulation and replication of chloroplast	0.633232	0.150599	0.863667	0.100651	-0.978666	0.704976	1.35944	0.000766885	0.00370088	1	-1.20051	0.099887	2.28557	3.60167	6.48665	2.93662	6.90658	7.09891	5.6931	14.5388	18.3491
Cre12.g489350			-0.0487945	0.938894	0.0192568	1	-1.05365	0.320089	1.26006	0.00379292	-0.962568	0.0185996	-1.36895	0.00472803	1.37621	1.35397	3.61657	0.951083	1.43687	2.0389	2.22263	3.1931	5.909
Cre12.g489900	CYG54	Adenylate/guanylate cyclase	2.43608	7.29098e-26	-0.208497	0.645103	0.124854	1	0.706083	0.0057821	0.0724946	0.940599	0.118343	0.995289	5.07866	27.7562	9.19008	5.61717	25.5368	10.4874	5.42173	24.9711	10.8223
Cre12.g490550			-0.278191	0.725015	1.67887	0.000798581	0.0902487	1	1.62809	0.00066241	0.312267	0.521238	-0.516593	0.404752	0.289416	0.243128	1.00767	0.298507	0.816494	1.35915	1.05221	0.826912	2.17372
Cre12.g492600	FAP346	FAS Domain Flagellar Associated Protein 346	3.99829	1.42296e-44	-0.695056	0.0868031	0.244371	0.996805	3.60205	3.51708e-37	-0.980689	0.0199269	-0.682061	0.334356	5.9087	94.9643	80.6515	17.2257	62.6629	43.6648	6.67596	56.2483	78.7327
Cre12.g492650	FAS2	Fasciclin-like protein	3.19306	1.72116e-18	0.656338	0.250283	-0.109062	1	1.51712	5.42461e-05	2.08616	7.72095e-05	0.279735	0.92675	6.50927	59.7723	20.9135	62.3639	100.607	94.1996	14.7763	115.487	87.5453
Cre12.g492700	FAS1	Fasciclin-like protein	1.01185	1.49961e-05	-0.701218	0.00892493	0.0827416	1	0.51315	0.049885	-0.332783	0.331091	-0.228469	0.819241	12.2851	25.4732	19.7165	9.03565	16.2777	16.856	11.1112	16.3869	22.0419
Cre12.g492900			1.52572	4.26708e-11	-0.115951	0.724608	0.516674	0.604611	0.510701	0.0548809	-0.0254387	0.997613	0.20655	0.817598	29.4939	87.1204	47.5915	28.7081	83.6122	50.0223	25.6499	62.3459	48.4137
Cre12.g492950	RIR1	Ribonucleoside-diphosphate reductase R1 subunit	0.328786	0.466589	1.21444	0.0011559	-0.582585	0.881078	1.04722	0.00842765	0.445452	0.358013	-0.899847	0.109976	30.6622	38.8346	69.9699	60.3096	95.9136	103.611	69.4493	152.786	217.154
Cre12.g493300			1.18828	1.35903e-06	0.0224214	1	-0.0831652	1	0.778177	0.00342148	0.190128	0.657647	-0.140605	0.945824	1.10654	2.56667	2.12561	1.42663	2.74698	2.63123	1.09164	3.10404	3.23804
Cre12.g493650			0.36546	0.383343	-0.188744	0.686789	0.0459391	1	1.83548	9.00754e-08	-1.37249	3.22845e-05	-0.648432	0.252168	3.6375	4.71654	14.2142	2.5437	4.4102	6.0645	2.03993	4.56477	10.5979
Cre12.g493750			0.409163	0.170523	0.434468	0.143161	-0.206808	0.982213	1.32248	3.1979e-07	-0.34595	0.30764	-0.37001	0.549303	4.16794	5.59854	11.5698	4.10543	8.02588	9.93039	6.00285	9.85759	14.375
Cre12.g494550	RNP10	RNA binding protein	1.24619	1.32679e-07	0.0560482	0.956139	0.0522046	1	-0.58695	0.0257096	2.02459	1.4381e-08	0.172882	0.951968	32.1882	78.2755	23.8386	99.8587	84.575	104.746	63.5431	87.033	103.951
Cre12.g495100	PSR1	Phosphorus starvation response 1 protein, transcriptional regulator	-0.385234	0.336158	0.930604	0.0323078	0.0724379	1	1.31745	2.17703e-05	0.312898	0.561682	0.102703	1	1.10649	0.857092	3.02724	1.85364	1.73348	4.14522	1.44787	1.75987	4.29286
Cre12.g495350	POC12	Centriole proteome protein	0.409032	0.379422	1.0429	0.00777774	-0.598254	0.877547	1.51697	0.000117345	0.0892172	0.926077	-0.764969	0.2124	1.49238	2.02812	4.7059	1.68042	4.36753	5.52916	3.87418	7.04702	10.4507
Cre12.g495550	FAP385	Flagellar Associated Protein 385	1.08675	6.37358e-05	-0.932306	0.00417487	0.192954	1	-0.380902	0.240256	-0.738766	0.0470596	0.0959753	1	73.7514	161.253	64.1345	52.1967	87.837	41.0385	59.9569	81.8751	42.818
Cre12.g496900			-0.445753	0.347817	1.18642	0.00910282	-0.603337	0.895365	1.14575	0.0035285	0.0527819	0.987406	-1.17667	0.0431179	1.70397	1.26714	4.13617	1.55719	3.04722	4.758	5.1783	4.93641	11.9864
Cre12.g497101			1.11759	1.01593e-05	-0.793706	0.018283	-0.0524442	1	-0.0866289	0.818837	0.262405	0.594907	0.254442	0.86115	4.08688	9.04274	4.28796	4.92167	5.49025	5.59541	3.31738	6.05781	5.23164
Cre12.g498000			1.6038	1.13473e-05	-2.44091	9.74241e-09	-0.355502	0.988013	1.97269	6.51109e-08	-1.6514	5.26665e-05	-0.258863	0.904952	1.11282	3.48295	4.93285	0.501642	0.666322	1.69782	1.11526	0.908245	2.27102
Cre12.g498200	FAP128	Flagellar Associated Protein 128	1.18643	1.4738e-05	-0.504992	0.123574	0.293223	0.963838	0.0654182	0.873165	-0.31225	0.455509	0.0449286	1	42.4935	99.7531	50.5523	26.5884	72.9061	43.2942	34.631	63.2461	46.9567
Cre12.g498500	DEG11, DEG1C	Deg protease	0.270818	0.37289	0.386806	0.345173	0.171517	1	1.17332	4.26287e-06	-0.213933	0.693472	0.474115	0.5748	16.2741	20.0563	41.4065	15.9888	27.3893	38.5434	19.0733	25.9352	30.7448
Cre12.g499950	CPL18	possible serine esterase	0.375437	0.191934	0.563512	0.0567436	0.0430952	1	1.41311	2.25866e-09	0.067038	0.915354	-0.0122127	1	3.68995	4.84878	10.9403	3.66803	7.57255	12.445	4.76266	7.83616	14.0172
Cre12.g500600	VMA21	vacuolar ATPase assembly factor	1.25062	6.03087e-09	0.335443	0.138494	0.255045	0.923813	0.819158	0.000344081	0.389487	0.116839	0.0417434	1	27.5143	66.2491	53.6716	30.6617	88.4839	76.64	48.8447	79.0049	83.2622
Cre12.g501000		Putative UDP-GlcA transporter	0.175665	0.556964	0.728213	0.0025434	-0.228505	0.963838	1.00695	3.07369e-05	0.186513	0.585184	-0.0947922	0.979205	14.2915	16.4175	31.9872	22.9694	28.607	39.4631	18.0728	35.6921	47.0477
Cre12.g501400	CSB46	Probable transposon-derived protein of Chlamydomonas-Specific family B	1.03019	0.000111768	0.491825	0.104756	0.143492	1	0.312643	0.353356	0.758804	0.0191037	0.112124	0.981727	5.11599	10.5826	7.18409	9.14482	15.7445	13.0268	6.59705	15.209	13.4126
Cre12.g501800			1.53924	8.95261e-10	-0.227002	0.494698	0.134731	1	0.407784	0.179984	-0.258518	0.506907	-0.190561	0.884994	27.8265	81.2596	40.666	30.3203	74.0724	37.1239	34.9885	71.9124	47.5005
Cre12.g501950		Phosphoprotein phosphatase 2C-related	1.31372	0.00237802	1.396	0.000167604	0.27544	0.982889	1.15079	0.0105476	1.14664	0.00414764	-0.151753	0.974212	0.753909	1.87045	1.84041	1.38311	5.33024	4.48191	1.28329	4.69087	5.5963
Cre12.g502350	HEL50	DEAD/DEAH box DNA/RNA helicase, related to RECQ1	1.38995	2.1096e-09	0.217635	0.500681	0.267013	0.963838	0.643578	0.0141469	-0.00506984	1	0.243079	0.811218	3.09829	8.23776	5.40344	2.72823	10.1585	5.83255	2.47797	8.98789	5.51792
Cre12.g502450	ELG8	Exostosin-like glycosyltransferase 8	-0.389899	0.138312	0.876498	0.000116066	-0.657048	0.161152	1.15957	1.92053e-07	-0.144548	0.651714	-1.01911	2.69277e-05	6.61715	5.15645	16.4196	13.4322	9.9108	16.1431	15.4238	16.6522	36.5783
Cre12.g502500	ELG34	Exostosin-like glycosyltransferase 34	-0.190114	0.654681	1.16821	0.000484365	-0.458967	0.895469	1.03197	0.00197029	0.0316223	1	-0.732535	0.135676	4.19016	3.70011	9.40752	4.24402	8.85844	10.5863	8.07131	12.9643	19.6617
Cre12.g502600	SLT1	Sodium/sulfate co-transporter	1.39603	1.55952e-05	2.25064	9.96302e-08	0.199463	1	1.52294	2.07817e-06	1.27028	0.00621994	0.0184248	1	0.566345	1.52003	1.80564	2.8007	7.66384	4.78986	4.28579	7.10196	5.24771
Cre12.g503300			1.55349	5.84582e-13	-0.863007	0.000959691	0.354774	0.900278	0.129145	0.668605	-0.212848	0.57394	0.606679	0.139498	32.7199	97.7076	40.2892	24.4202	56.4024	36.8875	15.4341	47.0326	27.2321
Cre12.g504150	NIFU2, NFU2	Iron-sulfur cluster assembly protein	1.56914	1.89251e-09	0.372801	0.194271	0.50937	0.719271	0.4075	0.19869	0.491352	0.117343	0.306868	0.686469	19.409	57.847	28.2763	29.9928	79.9952	43.5798	26.3021	59.9341	39.3937
Cre12.g506851	BBS3A	Bardet-Biedl syndrome-3 associated protein	1.13522	0.00805714	-0.489399	0.27543	0.378619	0.972754	0.791103	0.0887712	-0.935079	0.0437805	-0.128724	1	2.44323	5.57654	4.85101	1.22679	4.07544	2.6758	1.8624	3.33552	3.26657
Cre12.g507300	LCI30	Low-CO2-inducible protein 30	1.00369	2.17661e-05	-0.405379	0.277175	0.406304	0.923622	0.909526	0.000197311	-0.142476	0.805846	0.120581	0.989047	169.295	349.207	356.4	158.909	273.796	352.146	150.002	220.216	359.112
Cre12.g507333			2.77615	1.93746e-18	0.950176	0.00587858	0.314553	0.969883	2.1236	1.11169e-10	0.683982	0.0895897	0.00776116	1	6.48762	44.7631	30.9766	10.6572	92.3789	54.335	12.75	79.1056	60.9291
Cre12.g507500			2.26185	1.93409e-09	-0.283841	0.513924	0.118836	1	1.24373	0.00242999	0.655413	0.124718	0.123522	0.99422	1.43171	7.08086	3.74155	3.27047	6.0489	6.4524	3.27037	5.92615	6.65883
Cre12.g507900			1.41348	5.08677e-09	-0.720569	0.013376	-0.441595	0.884518	0.577488	0.0342145	0.25831	0.517261	-0.474527	0.392051	6.86996	18.5827	11.5643	5.36762	11.9048	14.9849	5.77522	17.261	23.0979
Cre12.g507909			0.679602	0.0320081	0.750719	0.0152567	-0.410976	0.899496	1.0481	0.00049035	0.248815	0.555151	-0.897409	0.0261774	0.922223	1.49426	2.14241	1.45226	2.66718	2.73643	1.65471	3.78457	5.71324
Cre12.g512500			0.302155	0.60436	1.26704	0.0155582	-0.934403	0.746704	1.592	0.000522224	0.017037	1	-1.00252	0.210893	1.53609	1.93011	5.06026	1.98429	4.91135	5.65579	4.95778	9.95953	12.6955
Cre12.g512950	CIT1	Chromate ion transporter	4.15343	2.32857e-40	0.317781	0.462291	0.268888	0.982889	2.72622	4.08507e-19	0.82311	0.0422614	-0.0186477	1	5.41198	96.6339	39.1894	14.157	129.205	76.0059	15.5672	114.156	86.3362
Cre12.g513550			0.14907	0.824231	1.35593	0.00814984	-0.701889	0.887958	1.34557	0.00793761	0.704898	0.23536	-0.908481	0.260744	1.92723	2.17867	5.34846	2.46783	5.84385	9.58538	7.69729	10.1457	20.2297
Cre12.g513750	GRX1	Glutaredoxin, CPYC type	1.3156	9.11535e-10	-0.463691	0.102262	0.372759	0.899496	0.683778	0.00342148	-0.0651166	0.921303	0.550467	0.206996	123.73	310.742	220.624	147.506	238.957	228.417	111.357	196.906	174.211
Cre12.g515550	VPS33	SM/Sec1-family protein	1.33579	3.14807e-07	0.0252446	0.994586	0.151577	1	0.573252	0.0539254	0.10963	0.837206	0.233143	0.835673	6.40166	16.247	10.5199	5.16838	17.6648	12.3897	6.28943	16.96	11.7906
Cre12.g515850	PCN1	Proliferating cell nuclear antigen homolog	-0.381325	0.409789	1.34569	0.00175107	-0.585756	0.900278	1.22995	0.00240638	0.0814986	0.950379	-0.848689	0.230945	49.3264	38.0772	125.92	70.6085	103.362	147.364	140.275	165.116	297.109
Cre12.g515900	TOPBP1	BRC-repeat-containing protein. ts-lethal mutations block DNA replication (PMID 25336509)	0.298714	0.47609	1.463	6.81941e-06	-0.418463	0.908454	1.60132	1.25675e-06	0.539781	0.155067	-0.514526	0.39928	1.64012	2.03042	5.53471	2.53551	5.97556	8.73739	3.90976	8.4973	13.9444
Cre12.g517400	RAB5	RAB-like GTP-Binding Protein	1.10581	5.45789e-09	-0.35956	0.125383	0.187996	0.974748	0.638506	0.00180543	-0.0109305	1	0.133407	0.906996	93.9445	205.493	162.48	95.8822	168.537	175.546	110.279	157.645	178.293
Cre12.g518800			1.04979	0.043666	3.95034	6.25582e-06	0.421757	1	1.90944	0.000148593	3.01682	0.000739934	0.420604	0.93702	3.15276	6.82531	13.4905	16.3651	108.14	116.941	17.6232	85.8292	97.3077
Cre12.g519750			1.34717	9.42297e-06	0.976585	0.000911226	0.262867	0.974748	0.878385	0.00773501	0.760884	0.0222155	0.00250856	1	3.20513	8.21172	6.47788	4.84845	17.2453	12.0554	6.0413	15.2966	13.4194
Cre12.g519850			0.491558	0.467475	1.18389	0.057693	-0.930752	0.862204	1.66542	0.00370033	0.308291	0.737009	-1.34148	0.122551	4.70351	6.65792	16.1735	8.00421	16.2026	22.452	20.4487	32.8384	63.413
Cre12.g521000			1.28171	1.80898e-06	0.728627	0.00691205	0.187392	0.990546	0.525315	0.0866872	0.998161	0.000268565	0.132862	0.945622	31.8782	77.9431	50.324	59.504	138.187	110.306	46.3475	129.038	112.729
Cre12.g521200	RFC1	DNA replication factor C complex subunit 1	-0.377053	0.355513	1.20294	0.000251655	-0.427194	0.908032	1.22216	0.000446677	0.0448159	0.980067	-0.25502	0.843982	4.07953	3.1589	10.5718	4.70838	7.76955	11.7988	5.40812	11.1171	15.8071
Cre12.g521700	SSS6	Soluble starch synthase	1.10371	7.88884e-06	0.426003	0.295729	0.374369	0.957298	-0.842414	0.0020058	0.570266	0.216014	0.659832	0.341686	4.85296	10.4992	2.9947	4.6253	15.0698	4.81008	3.64301	12.3761	3.42478
Cre12.g521800			-0.167786	0.832033	2.15049	2.61491e-05	0.0238302	1	1.70724	0.00194317	0.205414	0.800129	-0.303777	0.892064	0.320187	0.285424	1.16715	0.469348	1.37396	1.46748	0.78908	1.43772	2.03104
Cre12.g522626			2.88016	6.25352e-13	0.494928	0.267806	0.531316	0.904045	2.1046	1.02363e-06	0.441661	0.424673	0.138784	0.995289	0.67215	5.08703	3.22475	0.823955	7.64385	4.82766	2.15214	5.62803	4.89325
Cre12.g522950	MIND1	Chloroplast septum site-determining protein	0.180267	0.746219	0.934999	0.0556173	-0.828219	0.803972	1.46169	0.000952969	-0.0345636	1	-1.16592	0.0900849	21.1601	24.3146	63.8508	30.6502	49.1741	68.5972	60.9461	92.9589	172.705
Cre12.g524050			-0.490414	0.405546	1.62894	0.00146693	-0.854226	0.770099	1.60365	0.000318714	0.147845	0.872735	-1.44008	0.017478	0.417976	0.298805	1.4164	0.758523	0.99095	1.7037	0.991705	1.91138	5.20393
Cre12.g524500		Putative prot?ine N-methyltransferase	1.06458	1.33801e-06	0.157217	0.645103	0.259783	0.963838	0.153452	0.603159	0.684775	0.0162402	0.755762	0.0413792	26.0806	55.189	32.4418	28.2437	65.132	55.9209	19.2143	57.9494	37.1312
Cre12.g524900			0.823976	0.0597118	0.0520348	0.976881	0.374454	0.974748	1.44101	0.000261461	-0.586321	0.247963	-0.260816	0.901347	2.23654	4.04596	6.78892	1.5791	4.45746	4.93954	3.59154	3.65222	6.66916
Cre12.g525150			1.44022	4.34666e-05	0.338401	0.409953	0.127248	1	1.00822	0.00763139	1.13301	0.00166869	0.141777	0.971906	1.88024	5.19184	4.16334	6.15659	6.93819	10.0341	3.83929	6.78519	10.1682
Cre12.g525500	GCP2	Gamma tubulin interacting protein	0.0807147	0.883498	1.18123	0.00105795	-0.733698	0.661848	1.46171	0.000213268	-0.0463724	0.983354	-0.701501	0.216574	1.91771	2.05052	5.81419	2.39495	4.92859	6.16397	4.36047	8.73553	11.2209
Cre12.g527250			2.63392	1.4082e-11	0.679148	0.173609	0.0022641	1	2.8552	2.84256e-13	1.20587	0.0136319	-0.322773	0.863327	0.836723	5.23733	6.62679	1.59929	8.98432	16.9663	1.31773	9.5662	23.5838
Cre12.g527300	RFC5	DNA replication factor C complex subunit 5	0.112397	0.795455	1.73632	9.33298e-09	-0.240108	0.979082	1.40836	1.50409e-05	0.323773	0.435694	-0.457345	0.490558	10.2609	11.1875	29.9266	19.7576	39.5916	41.0173	23.6956	49.8305	63.1182
Cre12.g528614			0.778054	0.232738	0.199051	0.843197	-1.12843	0.718109	1.83023	0.000624726	-0.239357	0.803203	-0.99974	0.289059	0.537408	0.927235	2.10618	0.750936	1.12314	1.94122	2.01875	2.62993	4.3958
Cre12.g530250			1.01432	0.000491588	-0.145056	0.758554	-0.0849742	1	0.570083	0.0778533	0.0183282	1	0.00450435	1	3.69759	7.49213	6.1052	4.29428	7.24912	6.68628	3.55442	8.20569	7.45653
Cre12.g530876			2.01318	2.41223e-07	-9.55234	1.41239e-24	0	1	0.927077	0.0454479	-4.98497	2.90913e-12	1.28231	0.86115	1.10449	4.53414	2.31699	0	0	0.0705116	0	0	0.026686
Cre12.g530900			1.62632	4.55331e-06	-5.7579	3.62398e-30	0.470112	0.963838	1.02019	0.0070513	-4.75161	1.51541e-22	0.866742	0.325809	58.698	181.758	133.534	0.605733	3.58806	5.40592	0.398972	2.75753	3.24446
Cre12.g531050	RAA3	psaA mRNA trans-splicing factor	-0.0903123	0.857153	1.0205	0.00496922	-0.103	1	1.04187	0.00356652	0.0696444	0.940188	-0.37253	0.692515	0.748667	0.711673	1.70361	1.02913	1.52997	1.9715	0.920629	1.75374	2.83799
Cre12.g531900	FLVA	thylakoid flavodiiron protein	1.40443	5.54992e-12	-0.163082	0.599042	0.140445	1	1.10279	2.04323e-07	-0.224753	0.504309	0.215864	0.807446	29.9787	80.3774	71.7889	28.8519	75.862	66.0791	23.2011	73.311	63.9033
Cre12.g532050			0.730373	0.0211968	0.89723	0.0275646	-0.0236766	1	1.37774	1.37651e-06	0.377524	0.467873	0.351124	0.789737	1.21421	2.05944	3.51337	1.59961	4.03908	4.98895	1.6189	4.38368	4.37226
Cre12.g532650			0.20068	0.747527	1.87482	7.65695e-05	-0.312836	0.985458	1.84624	1.14563e-05	-0.0557417	0.987946	-0.641701	0.495983	0.707716	0.828083	2.80481	0.578565	3.21368	2.96513	0.95664	4.25538	5.16196
Cre12.g533150			0.0889491	0.914167	-0.439647	0.513353	-0.0897256	1	2.14284	2.79844e-05	-3.74303	3.09951e-15	-1.51853	0.126443	1.11012	1.20536	5.36598	0.377602	0.918181	0.428819	0.398439	1.0528	1.4085
Cre12.g534750			0.575096	0.209954	0.915418	0.0169504	-0.176493	1	1.21006	0.00298917	0.0035644	1	-0.345533	0.775194	1.23643	1.86009	3.12681	1.2999	3.73125	3.44623	2.46644	4.4866	4.93069
Cre12.g534800	GCSP	Glycine cleavage system, P protein	1.95296	3.01957e-24	-0.504627	0.0303543	0.187667	0.974748	0.951368	2.70832e-06	-0.49065	0.0550743	0.0110636	1	179.376	704.635	385.997	198.754	523.702	296.113	161.816	489.374	330.349
Cre12.g534945			1.30584	0.000885666	2.29775	1.53016e-12	0.241645	0.982213	0.562601	0.244587	2.50938	2.01574e-13	0.0630215	1	1.01108	2.57068	1.67025	4.8565	13.4061	10.4587	5.50184	12.0986	11.129
Cre12.g535250			3.04514	3.93718e-16	-0.858013	0.0482868	-0.205277	1	1.31941	0.00155987	-0.171088	0.834025	-0.365133	0.827438	0.701344	5.84766	1.93352	0.302114	3.43189	1.85987	1.0472	4.22354	2.67523
Cre12.g535550			0.940588	0.00235407	-0.44632	0.175624	-0.0891165	1	1.17263	0.000100644	-0.608126	0.0673648	-0.0289548	1	3.23186	6.28723	8.0671	2.55049	4.88036	5.77891	4.19025	5.54183	6.58968
Cre12.g535600	DNJ17	DnaJ-like protein	0.211875	0.558332	0.468396	0.162993	-0.0114877	1	1.06477	0.000141425	-0.256845	0.525786	-0.0894834	1	3.5906	4.20088	8.47229	3.27568	6.15821	7.59806	4.29236	6.60727	9.03789
Cre12.g535750	CPA1	N-carbamoylputrescine amidase	1.28443	0.000959541	-0.215105	0.671409	0.355827	0.973526	0.44597	0.34994	-0.0899644	0.932097	0.000798313	1	2.89073	7.10458	4.27986	2.54286	6.51273	4.45853	2.27455	5.44337	4.99622
Cre12.g536800	CGL52	Conserved in the Green Lineage	1.24341	4.63454e-11	-0.17067	0.595198	0.487032	0.726494	0.185425	0.451089	0.136089	0.736786	0.529449	0.195462	98.7127	237.583	125.631	78.365	222.771	149.226	82.3584	169.321	115.618
Cre12.g537250			-0.205219	0.684362	-1.05586	0.0756482	-0.249783	1	1.69958	2.18448e-05	-1.98319	0.000651221	1.49869	0.0694768	5.64848	5.10041	20.1727	1.48332	2.51111	5.67935	2.42278	3.16861	2.22171
Cre12.g540351	SELW2	Selenoprotein W2	1.56316	0.00780548	-2.03529	0.00457879	0.775636	0.950151	-0.469407	0.509731	-1.94254	0.0138679	0.267006	0.987941	17.0751	52.9909	14.3946	16.1938	13.1432	3.90035	17.6646	8.12925	3.60548
Cre12.g540650			1.57261	1.17802e-11	-0.886204	0.00298733	0.11435	1	0.343088	0.228314	-0.312926	0.438057	0.344852	0.691906	7.27759	22.0193	10.4325	11.4716	12.4753	8.95974	6.84705	12.3028	7.88263
Cre12.g540927			0.272274	0.563205	0.898225	0.0189535	-0.688791	0.729533	1.16503	0.00222198	0.303082	0.54585	-0.626181	0.328866	2.03312	2.47483	5.02041	2.99837	4.91938	6.83688	4.62433	8.44552	11.7748
Cre12.g541350			0.0153693	0.983323	0.879256	0.0896858	-0.770509	0.827562	2.1543	5.81004e-07	-0.901721	0.0606989	-0.675552	0.42877	0.782166	0.799832	3.81622	0.723074	1.57196	2.25389	2.50961	2.85681	4.03063
Cre12.g541550			-0.158921	0.702071	0.936728	0.0128089	-0.435045	0.927782	2.01439	2.24284e-10	0.307551	0.546875	-0.797117	0.163063	20.013	18.2176	89.3348	38.1361	36.916	121.366	61.0735	53.1454	235.214
Cre12.g542100			1.10433	1.18117e-06	0.270715	0.464951	0.130104	1	1.1122	1.67964e-06	0.193267	0.679886	0.220958	0.866663	3.53694	7.71054	8.59727	6.16128	9.85735	10.5098	3.86336	9.58185	10.1232
Cre12.g542300	GLYK1	Glycerate kinase	2.94241	1.35718e-41	-0.0597268	0.90656	0.225369	0.974748	1.31366	4.1601e-09	0.121441	0.785832	0.106225	0.976256	16.4831	128.01	45.5545	15.2743	130.472	53.4766	17.4149	118.913	55.8254
Cre12.g542400			-0.422972	0.573212	1.53483	0.00798561	-0.298853	1	1.90424	0.000552415	-0.113615	0.927009	-0.761024	0.432022	0.864137	0.658717	3.55545	1.56787	2.00205	3.61537	2.59684	2.62823	6.9091
Cre12.g542650			1.12421	0.00543701	-0.0406021	0.983241	0.0817228	1	0.182053	0.748708	0.383735	0.489341	-0.022866	1	0.822178	1.84963	1.04009	1.01257	1.86329	1.46853	1.38294	1.87355	1.67406
Cre12.g543000			1.27964	8.3194e-05	-0.250789	0.65997	0.326302	0.982889	0.158779	0.734448	-0.280478	0.694499	-0.543619	0.662788	3.07745	7.64352	3.7605	1.46551	6.70278	3.41008	2.568	5.69608	5.57242
Cre12.g544650			0.573211	0.196307	1.33805	5.67167e-06	0.0505063	1	1.26915	0.000675199	0.606699	0.0542126	0.374812	0.554454	0.941168	1.41446	2.52063	1.24778	3.78969	4.17585	1.62659	3.90026	3.58734
Cre12.g545101	XDH1	Xanthine dehydrogenase/oxidase	4.18424	9.87913e-52	-0.234525	0.645129	0.504036	0.913092	2.91471	3.23033e-25	-0.321102	0.569151	-0.0440722	1	0.602366	11.19	5.09618	0.730319	9.97937	4.43424	1.17938	7.4762	5.0937
Cre12.g545300			1.10593	5.28777e-07	-0.144048	0.61532	0.175718	0.978836	0.203698	0.476808	0.23223	0.44695	0.277581	0.642652	9.19655	20.1246	11.8128	11.3608	19.1795	14.9315	8.4605	18.0854	13.8458
Cre12.g546200	RBL5	Rhomboid-like protein	-0.652736	0.0620203	1.38986	0.000198213	-0.218817	1	1.09751	0.000183964	-0.184813	0.739505	-0.161922	0.953717	4.94926	3.18353	11.7018	4.79552	8.8584	11.2438	8.15369	10.9701	14.0365
Cre12.g546600	FEA2	Fe-assimilation protein	2.5803	2.57277e-09	1.99634	0.0098437	0.0472436	1	-0.0293554	0.964556	3.26485	4.75761e-05	0.743393	0.760564	5.13401	31.4154	5.73766	92.9957	131	56.7493	63.347	135.206	38.5253
Cre12.g547100	CGL2	putative methyltransferase	-0.94854	0.04351	1.70884	0.00143459	-0.468572	0.963838	1.49197	6.32151e-05	0.0664088	0.978035	0.00580887	1	2.11631	1.10709	6.64136	2.95849	3.88382	7.57802	3.67328	5.72124	8.43549
Cre12.g547850			1.74668	3.62554e-10	-0.198171	0.579207	0.182336	0.996805	0.777003	0.0121457	0.0790749	0.90481	0.214038	0.86115	12.2647	41.4384	23.0932	9.64873	38.5652	26.7618	10.3293	36.1651	25.8146
Cre12.g550000			0.0835322	0.888042	1.48029	0.000522028	-0.571006	0.887786	1.50144	7.41056e-05	0.718561	0.104036	-0.318272	0.813747	0.454891	0.489207	1.44859	0.738586	1.43861	2.5612	0.76721	2.28003	3.57821
Cre12.g550152			0.0505463	0.935063	1.33387	0.000128598	-0.65327	0.661848	1.75856	5.76068e-06	0.0764978	0.914	-0.706695	0.100445	0.404982	0.432211	1.54154	0.504536	1.13922	1.76705	0.929589	1.91935	3.2197
Cre12.g551100			1.25611	0.000259506	-0.315346	0.523351	0.185208	1	0.641538	0.0996515	-0.010866	1	0.595905	0.517093	3.74992	9.06063	6.48214	4.62137	7.74319	6.94486	3.37259	7.26186	5.20982
Cre12.g551600			8.15937	1.58612e-41	-0.734029	0.264737	0.383836	0.995273	2.10654	0.00354064	1.86859	0.00772516	0.881361	0.539078	0.110997	33.2137	0.54924	0.111992	21.783	2.26459	0.217112	17.712	1.34428
Cre12.g551700			0.372587	0.495207	-0.334113	0.691436	0.0178268	1	2.2842	4.36268e-07	-1.52026	0.0259681	-0.915534	0.485516	0.991941	1.33992	5.44161	0.360094	1.08339	2.07427	0.483007	1.13999	4.33654
Cre12.g551800			-0.0977671	0.764069	0.640155	0.0509713	-0.372408	0.927255	1.15728	2.86978e-06	-0.117405	0.841926	-0.313431	0.759118	58.2051	54.8044	142.951	84.7559	91.0212	143.702	131.005	125.34	200.359
Cre12.g552350			0.154371	0.813853	1.25152	0.00332372	0.603598	0.887958	1.2404	0.00932568	-0.384237	0.486828	-0.202513	0.944218	1.28323	1.44346	3.34485	0.850859	3.65827	2.80046	1.40599	2.54577	3.64603
Cre12.g552750			1.18064	5.06235e-05	0.768973	0.025361	0.106414	1	0.0500627	0.907808	1.023	0.00432414	0.0244499	1	10.3232	23.5679	11.6639	26.3885	42.814	26.136	19.659	42.3863	28.772
Cre12.g552950			1.05054	1.54113e-07	-0.259784	0.315396	0.196177	0.974748	0.555438	0.0118124	0.233707	0.443317	0.24647	0.719291	23.1435	48.826	38.2591	21.9251	42.8532	48.5023	25.8193	39.8695	45.457
Cre12.g553252			0.693026	0.0476747	-0.243206	0.632664	0.00605923	1	1.56427	5.97502e-07	-0.110391	0.88692	0.34616	0.77877	2.02094	3.31662	6.58943	2.91728	2.96347	6.66419	3.92827	3.14374	5.8718
Cre12.g553350	LCI6	Low-CO2-inducible protein 6	-1.12968	0.00127372	0.708101	0.0593163	-0.971444	0.258165	1.9569	4.51673e-09	-1.63335	1.07028e-06	-1.4591	0.000537901	13.077	6.07904	57.2672	10.9857	10.4165	19.7778	15.7354	21.6609	61.3572
Cre12.g553650			1.64039	7.50283e-08	-0.94389	0.00321503	-0.422787	0.908454	0.00934721	0.984629	0.997803	0.00356281	0.273177	0.820708	2.40508	7.76288	2.70529	1.65349	4.14881	5.83865	1.32971	5.93004	5.38069
Cre12.g554100			4.99975	1.39703e-15	-5.30119	6.04524e-16	-0.616442	1	5.82182	2.38054e-23	-4.43999	8.33998e-21	-0.146066	1	0.062613	2.16745	4.19657	0.055469	0.0593157	0.200969	0	0.0888306	0.25419
Cre12.g555700	DNJ15	DnaJ-like protein	5.54124	1.02046e-28	2.56268	0.000653163	0.658658	0.972754	9.25474	3.96024e-74	0.992563	0.276106	0.230918	0.999114	0.118944	5.75624	83.0973	0.0996883	36.9832	181.856	0.0894776	24.8614	173.597
Cre12.g556300	CFAP300	Dynein Assembly Factor	1.52457	8.87291e-09	-0.299168	0.441743	-0.0492009	1	0.666373	0.0267915	0.250805	0.600154	0.0720607	1	7.88463	23.394	14.0178	11.2433	19.6797	17.9955	12.4678	21.6895	19.0424
Cre12.g556400			1.26117	8.79844e-08	0.0648295	0.936424	0.373882	0.956735	0.379266	0.186799	0.365767	0.444646	-0.0398915	1	7.72392	18.7296	11.0774	13.2146	20.7458	15.5866	9.45367	17.0916	17.941
Cre12.g556650	APC4	Anaphase promoting complex subunit 4	1.24905	0.000426088	1.05119	0.00251425	-0.187773	1	2.28049	2.79803e-12	-0.349942	0.439466	-0.322766	0.775194	0.758375	1.85162	4.17043	1.79033	4.04276	3.51029	1.46093	4.90994	4.91
Cre12.g556653			0.0646605	0.916754	1.20545	0.00202325	-0.986249	0.315777	1.55818	0.000228386	0.0706824	0.949547	-1.2851	0.00779639	0.474387	0.503121	1.55312	0.844517	1.22773	1.76182	1.25755	2.59893	4.85652
Cre12.g557252			0.830237	0.0395675	0.346063	0.452619	0.416307	0.955951	1.52567	4.17874e-05	-0.32693	0.526074	0.420931	0.70563	1.49308	2.6716	4.79945	1.46094	3.61751	4.1697	1.8186	2.88637	3.46165
Cre12.g557700			0.686679	0.103757	1.13747	0.00134293	0.302946	0.974748	1.52529	1.60187e-05	0.79657	0.022194	0.301882	0.768349	0.989549	1.61999	3.16145	2.77806	3.77257	5.97375	2.16234	3.25151	5.43576
Cre12.g557850			1.63391	1.70899e-06	-0.521708	0.102247	-0.332359	0.955132	0.781459	0.0473571	-0.00207075	1	0.0585697	1	0.894249	2.86863	1.74936	0.786273	2.0641	1.8538	0.758098	2.78017	1.99187
Cre12.g557900	CDI1	C-8,7 sterol isomerase	1.37179	1.03983e-05	-1.01219	0.00147217	0.0185432	1	0.922318	0.00537885	-0.54225	0.155584	-0.012076	1	76.5943	205.913	164.446	73.0928	104.477	120.661	89.5038	110.08	135.339
Cre12.g558550	CPLD60	possible hydrolase	1.05827	0.000233712	0.334896	0.43596	0.291292	0.978052	0.188898	0.626202	1.47982	5.11889e-05	0.329302	0.786346	3.42288	7.24665	4.31198	9.71892	9.62022	13.1394	4.82802	8.41473	11.6474
Cre12.g558700	FAP67	Flagellar Associated Protein 67	1.05097	3.85102e-05	-0.577297	0.038982	0.124367	1	-0.167196	0.622359	-0.325776	0.360384	-0.0114464	1	32.1548	68.5064	32.5058	25.0215	47.781	27.4959	27.1862	46.5545	31.0955
Cre12.g559750	PRL2	Predicted extracellular protein	1.71169	1.13755e-05	-0.355652	0.492063	0.103572	1	0.603019	0.184013	1.07657	0.0221552	0.434692	0.747699	8.13217	26.8109	13.4677	13.1765	22.1922	31.4308	12.5528	22.0596	25.8728
Cre12.g560200		Glucosamine 6-phosphate N-acetyltransferase	-0.0862947	0.829505	1.12842	0.000323185	-0.165461	1	1.09973	0.000173772	0.278715	0.512762	-0.287022	0.779788	11.1472	10.6229	26.3244	16.2396	24.5639	34.9986	24.0168	29.3864	47.7847
Cre12.g560500			1.52201	0.000992885	-0.94138	0.0440317	1.03615	0.616737	1.02733	0.0390502	-1.49621	0.00224768	0.273896	0.922973	4.60892	13.7354	10.8558	1.54012	7.34865	4.04697	2.91649	3.79603	3.71889
Cre12.g560750			0.7703	0.0662566	1.06516	0.0126278	0.00823147	1	1.20675	0.00212348	0.755696	0.11434	0.0302143	1	1.38436	2.37772	3.5695	3.21448	5.36005	6.59791	2.95537	5.68826	7.17741
Cre12.g561150			0.795564	0.191852	1.70433	0.000625138	-0.429925	0.964563	1.95382	0.000111676	0.817172	0.136179	-0.653134	0.497376	0.350458	0.607867	1.4674	0.808796	2.10572	2.8622	1.28824	3.02886	5.01593
Cre12.g561601			0.210473	0.762263	1.12484	0.0483938	-0.778134	0.885004	1.78219	0.000571759	-0.854442	0.178613	-1.39274	0.0676499	2.74983	3.18879	10.2099	4.04236	7.4239	6.32257	8.11215	13.5631	18.5565
Cre13.g561900			0.186072	0.718722	1.00563	0.0258737	-0.51059	0.923622	1.26383	0.0010206	0.201702	0.76831	-0.718181	0.33096	2.73882	3.16158	7.19007	4.65139	6.67101	9.11297	6.71504	10.157	16.7964
Cre13.g562000			0.211634	0.697978	1.48421	0.000134596	-0.378388	0.960118	1.12307	0.00787274	0.725662	0.0916482	-0.863617	0.106522	1.8803	2.18307	4.47431	3.45458	6.51693	8.19682	6.06242	9.02773	16.6421
Cre13.g562300	HON2	Histone H1	1.3559	0.000319805	1.56614	2.6552e-06	0.756453	0.586041	0.544385	0.234955	-0.286072	0.635371	0.0771228	1	1.42029	3.67508	2.27981	0.523488	11.6032	2.04728	0.860487	7.30369	2.19747
Cre13.g562650			1.8874	5.60909e-06	0.327702	0.649626	0.345103	0.999374	-1.21664	0.00793382	1.96838	0.000939504	0.595158	0.730762	2.1911	8.10589	1.00925	4.6788	10.8646	4.4057	2.6353	9.15798	3.26942
Cre13.g562950	APC6	Anaphase promoting complex subunit 6	0.699206	0.0673498	0.367518	0.370713	-0.641471	0.775325	1.6205	4.41618e-06	-0.455831	0.297348	-0.574441	0.387591	2.8712	4.71452	9.75391	2.44294	6.45106	7.78535	5.09364	10.7254	12.9444
Cre13.g563050			0.41653	0.504606	1.10884	0.0424936	-0.647307	0.916909	1.95478	0.000177607	-0.486395	0.491444	-1.23423	0.114204	6.95297	9.21351	29.0543	9.99782	21.5998	23.1876	35.3984	36.0219	61.0752
Cre13.g563100			-0.246996	0.659487	1.53559	0.00147217	-0.789313	0.845782	2.32838	2.51753e-07	-0.862436	0.125441	-1.24828	0.0741384	58.151	49.0059	316.182	85.1625	153.005	193.506	334.712	281.484	515.057
Cre13.g563400			1.37404	0.00140931	-1.47247	0.00550314	0.282526	1	-0.527317	0.297328	-0.0847089	0.968573	0.406432	0.851484	4.5421	12.1757	3.62417	2.34786	4.54121	3.59747	1.84873	3.98367	3.05052
Cre13.g563600	UBQ7	Ubiquitin-fusion protein	0.158769	0.804556	0.792908	0.088187	-0.286315	0.99088	1.51602	0.000546681	-0.0122264	1	-0.161712	0.962179	0.880607	1.00323	2.76604	0.67904	1.83155	3.04105	1.24705	2.38153	3.80006
Cre13.g563650			1.15286	0.0125923	2.69668	3.31543e-11	0.141566	1	2.10953	3.03796e-07	1.08716	0.0139842	0.313287	0.847856	0.655358	1.47359	3.0941	11.8158	10.2214	7.26353	9.91746	9.9093	6.57897
Cre13.g563700	FAP369	Flagellar Associated Protein 369	1.07925	4.2321e-05	-0.710641	0.0136964	-0.102923	1	-0.0566498	0.887151	-0.319117	0.414469	0.30882	0.743985	2.7662	5.97033	3.0267	1.64321	3.82272	2.56907	1.43887	4.36906	2.32632
Cre13.g564812			1.03886	0.00738961	-0.267058	0.589816	0.451009	0.954735	-0.228311	0.672648	0.624095	0.238779	0.502791	0.659651	0.915562	1.91253	0.87171	1.44634	1.68513	1.45906	1.08225	1.31868	1.14129
Cre13.g564850			1.03497	6.26695e-07	-0.408642	0.0785266	0.223142	0.963838	0.0411611	0.897494	-0.114505	0.760995	0.147655	0.89874	7.48581	15.5758	8.58373	6.0617	12.3602	8.61888	6.78953	11.2985	8.63945
Cre13.g564900	MRP3	ABC transporter, multidrug resistance associated protein	1.0985	2.8753e-07	-0.534838	0.0583031	-0.0678379	1	0.270302	0.307851	-0.00320354	1	-0.0902987	0.996241	13.1502	28.5195	17.8195	19.6082	20.7954	18.9962	13.4091	23.2084	22.6903
Cre13.g565260			1.23698	1.9553e-05	0.20644	0.581724	0.240006	0.978052	0.0471237	0.912757	0.368903	0.350035	0.130114	0.967792	5.15599	12.1464	5.88425	5.70085	15.0901	8.27331	3.86991	13.6126	8.46439
Cre13.g565270			1.62388	1.55146e-08	1.65261	6.32346e-10	0.690021	0.416209	1.82173	1.53587e-10	0.874483	0.00312012	0.238393	0.817261	1.42684	4.51264	5.72617	2.87696	14.8882	11.2581	3.39784	9.84457	10.6325
Cre13.g565517			0.531904	0.240505	-0.208129	0.668817	-0.312073	0.974748	1.20628	0.0021896	-0.490785	0.229104	-0.421985	0.615508	1.4647	2.15556	3.69967	1.00066	1.95538	2.91693	1.91574	2.60875	4.38159
Cre13.g565600			1.81366	3.87165e-12	-0.115587	0.835916	0.412646	0.930188	0.593036	0.0562314	0.0577525	0.969669	-0.138233	0.982829	3.02692	10.8477	5.15635	4.02376	10.4944	5.74436	3.91919	8.40095	7.04972
Cre13.g565650			1.60198	4.17752e-14	0.966456	0.00654043	0.356441	0.961542	0.25905	0.33846	2.04218	2.92509e-09	0.500887	0.526632	25.8225	79.3249	34.3919	132.316	163.725	152.7	65.4873	136.626	120.856
Cre13.g566000		Putative monofunctional formate-tetrahydrofolate ligase	2.3592	1.71112e-27	-0.113794	0.823343	0.438724	0.900278	0.397845	0.120467	-0.0753791	0.928394	0.569162	0.349254	76.2223	398.128	112.825	62.7983	386.831	113.793	49.9488	303.677	86.333
Cre13.g566350			1.25905	7.20592e-06	-1.18255	0.00489457	-0.353998	0.974748	0.08091	0.844234	-0.558796	0.295243	-0.503495	0.658156	3.27463	7.93699	3.93704	4.63346	3.68876	2.81023	2.83569	5.0341	4.50663
Cre13.g566550			1.6448	3.55364e-07	2.12488	1.32414e-08	0.305507	0.976451	1.09258	0.00194675	2.28127	1.99311e-09	0.600289	0.431151	0.502202	1.58371	1.20164	1.68541	7.39517	6.2846	1.63263	6.39808	4.66381
Cre13.g566750			-0.389924	0.305157	0.908406	0.00621488	-0.394072	0.923622	1.28949	6.1696e-05	-0.0815054	0.911114	-0.242752	0.85071	6.67072	5.1646	17.8932	7.12415	10.2438	18.6117	6.27083	14.3252	24.5869
Cre13.g566850	SOUL2	SOUL heme-binding protein	1.16133	8.66761e-05	0.146204	0.772889	-0.259632	0.982889	0.919382	0.00316743	0.168278	0.77119	0.00219127	1	6.66873	14.9977	13.9116	9.51672	17.7339	17.0905	12.1474	22.6465	19.0575
Cre13.g567075			1.3396	0.000795331	-0.0044444	1	0.196584	1	-0.413654	0.427707	0.605181	0.259058	-0.108043	1	0.764065	1.93547	0.628516	0.559254	2.07622	1.05423	0.84552	1.93334	1.27179
Cre13.g568300			1.40291	0.000102616	0.186226	0.742691	0.282492	0.989652	0.607578	0.150146	0.265622	0.669757	0.363271	0.80917	2.74733	7.36504	4.59505	2.31788	8.88928	6.01825	2.54437	7.79036	5.25247
Cre13.g568400	FTSH4	FtsH-like ATPase/metalloprotease	1.31391	5.6415e-12	-0.301517	0.288565	0.000875603	1	1.03509	1.9147e-07	-0.201685	0.573234	-0.0600482	1	61.0486	153.771	139.395	65.7604	132.128	130.921	66.6994	140.52	153.072
Cre13.g568950			0.358496	0.551633	1.10132	0.0445601	0.259359	1	1.77557	6.93246e-05	0.00067671	1	-0.897589	0.276444	1.67834	2.18708	6.26467	1.52103	4.9746	6.99264	5.26014	4.43074	14.5302
Cre13.g569350	SNE16	NAD dependent epimerase/dehydratase	1.24695	8.0556e-08	0.836729	0.000659492	0.226892	0.971789	1.37673	5.24045e-09	0.419923	0.15703	0.157006	0.899813	9.20369	22.1103	26.5563	15.0408	41.8631	38.6839	16.6291	38.0492	38.6877
Cre13.g569400	TAUD1	Similar to conserved hypothetical protein in bacteria	1.55614	0.000451807	-0.941534	0.144918	-0.214086	1	0.642354	0.228277	-0.23216	0.837913	0.258231	0.97176	1.32492	4.05255	2.35454	1.50708	2.16014	2.15159	3.75165	2.67839	1.9891
Cre13.g570300	UBC24	E2 Ubiquitin conjugating enzyme	0.535122	0.447085	1.36248	0.0225922	-0.555027	0.960355	1.52993	0.00804623	0.172446	0.881829	-1.36134	0.0832663	0.861249	1.25651	2.72781	1.2981	3.44892	3.39498	3.0881	5.41992	9.76039
Cre13.g571300			-0.280592	0.373254	0.601143	0.0643309	-0.225551	0.982889	1.0257	0.000123723	0.0285607	1	-0.152472	0.943372	14.2594	11.948	32.0259	13.0107	19.1096	35.8075	20.1099	23.7987	44.4322
Cre13.g571560			1.00699	0.00478086	-0.206938	0.754985	0.483089	0.960118	-0.127097	0.795238	1.09866	0.0349693	0.417669	0.796943	2.0564	4.2291	2.11533	5.29279	3.8204	4.81007	1.92722	2.91581	4.07389
Cre13.g571700			1.07351	1.38782e-08	0.335768	0.183665	0.344233	0.885004	-0.0138815	0.961784	0.798366	0.000800081	0.171239	0.86115	68.1342	145.53	74.8586	110.521	193.768	141.338	78.7099	162.635	140.476
Cre13.g571800			1.33797	2.84888e-10	0.303229	0.238757	0.0947436	1	0.235336	0.397907	0.626193	0.0160548	0.146527	0.903561	6.14759	15.7412	8.01076	8.33764	20.5594	13.4317	8.01596	20.5106	13.587
Cre13.g572401			1.41929	7.64468e-08	0.938167	0.0341532	0.322876	0.982213	0.696671	0.0164902	1.43987	0.00131151	0.462938	0.721378	18.6053	49.9984	33.8469	58.5765	101.996	98.3819	30.2879	87.0269	79.8127
Cre13.g572450			1.15229	0.00014481	0.883582	0.0326383	0.226102	1	0.515904	0.138232	1.32819	0.00156492	0.47951	0.65538	7.26157	16.3964	11.7944	20.1699	31.8465	31.1918	10.5603	29.0618	25.1834
Cre13.g572550			1.87235	1.37644e-19	-1.20418	5.69861e-05	0.0455244	1	0.455818	0.0748491	-0.444738	0.268256	0.0339685	1	7.15352	26.6579	10.9166	5.94262	12.1532	8.69212	10.742	12.5507	9.49122
Cre13.g572850	FBB17	Flagellar/basal body protein 17	1.01076	0.000370277	-1.18626	2.31853e-05	-0.116584	1	0.358892	0.293038	-0.776617	0.0151023	-0.177766	0.911821	2.94963	6.12186	4.29247	2.3784	2.78487	2.667	2.38688	3.22008	3.37688
Cre13.g573100	MAM3C	Protein putatively involved in mitochondrial biogenesis	-0.0509472	0.927316	-2.35723	2.88084e-05	0.144967	1	1.19984	0.00127166	-1.99339	1.55002e-05	0.0624016	1	0.966397	0.950633	2.48117	0.160796	0.194143	0.673457	0.235015	0.185172	0.723043
Cre13.g573250			1.00373	1.58835e-07	0.347244	0.255723	0.31586	0.932743	0.681874	0.000803747	0.633748	0.0375497	0.548594	0.223586	320.155	651.348	574.371	462.357	871.476	959.061	429.102	747.134	734.112
Cre13.g575050			1.30482	0.000144355	0.930891	0.00657028	0.369346	0.950151	0.48247	0.258353	0.465977	0.335738	0.235456	0.89902	1.37572	3.42001	2.11838	2.361	6.94345	3.18171	2.78811	5.72475	3.03183
Cre13.g575400			1.07497	1.63777e-07	-0.281355	0.278578	0.426402	0.784769	-0.0458595	0.884669	0.649496	0.00938043	0.628393	0.0615879	18.1262	38.8645	19.7811	26.0965	33.6203	33.2844	20.3617	26.6941	23.9544
Cre13.g575950	HIR1	Histone transcription regulator	0.0945478	0.786685	1.86583	4.71412e-17	0.10118	1	1.08584	1.79056e-05	0.741117	0.00192214	-0.361118	0.41848	3.42289	3.7155	8.06176	9.22216	14.2885	14.6576	8.41772	14.1845	21.1593
Cre13.g576000			1.50811	0.00209492	0.254619	0.681049	-0.728855	0.861445	2.01173	2.65253e-05	0.0792831	0.958276	-0.81684	0.285675	1.22621	3.59334	5.51449	1.3007	4.5051	6.46711	4.05194	7.95184	12.5405
Cre13.g576500			0.250648	0.589604	1.30088	5.13322e-05	-0.427403	0.890792	1.5003	8.58376e-06	0.281226	0.481506	-0.728553	0.0724106	0.911448	1.10006	2.86414	1.45235	2.87065	3.81499	2.06459	4.11559	7.06103
Cre13.g576550			0.890686	0.000253353	-0.580449	0.0266504	0.0461514	1	1.1707	1.262e-06	-1.06232	2.42091e-05	-0.563903	0.158397	5.46757	10.2781	13.6042	3.67058	7.25313	7.11874	5.29589	7.49083	11.7556
Cre13.g577550	DDB2	UV-damaged DNA binding complex subunit 2 protein	1.18526	4.64813e-06	0.556106	0.0261602	0.205878	0.974748	0.88822	0.00125925	0.184075	0.620006	-0.0669675	1	2.41352	5.61086	5.0694	2.51062	8.63796	6.12935	2.77018	7.98032	7.16826
Cre13.g577650			-0.606575	0.241072	2.05558	1.23367e-06	-0.0595091	1	1.49374	0.000305323	0.488565	0.323851	-0.374453	0.764431	0.877014	0.585548	2.74723	2.02036	2.57947	4.22539	1.66152	2.85707	6.09755
Cre13.g578501			-0.0699786	0.889598	1.64354	4.17943e-05	-0.373667	0.963838	1.34012	9.90159e-05	0.543955	0.263894	-0.560342	0.502702	0.823574	0.790024	2.35446	1.68281	2.6567	3.69057	1.49365	3.65721	6.08801
Cre13.g578800	LYR5	Complex 1 protein (LYR family)	1.05746	0.000316753	0.121115	0.736793	0.0575531	1	0.916333	0.00270212	-0.0807406	0.881263	0.0566522	1	11.0364	23.1713	23.0269	14.187	26.7951	23.867	15.6146	27.3735	25.469
Cre13.g579100	APC1	Anaphase promoting complex subunit 1	-0.292113	0.360527	1.12054	0.000354854	-0.52556	0.823178	1.11442	1.14563e-05	-0.321853	0.426898	-0.381231	0.622316	0.831404	0.688892	1.99948	0.940088	1.58579	1.7417	1.09945	2.4332	2.53239
Cre13.g579734	GLC1	Glucosidase 1	-0.634007	0.0523897	0.683932	0.0591974	-0.395157	0.934844	1.00142	0.00128167	-0.295741	0.530603	-0.329457	0.770849	9.95683	6.40206	21.9371	11.4278	11.0847	19.5165	12.2378	15.5058	27.492
Cre13.g580300	CGLD4	Conserved in the Green Lineage and Diatoms	1.14695	0.000191843	0.848499	0.0460696	0.219887	1	0.253443	0.520099	1.38263	0.00132058	0.307078	0.857641	7.82244	17.495	10.1598	27.4293	33.4437	29.1267	14.5362	30.5861	26.3989
Cre13.g580700	DAL2	allantoate deiminase	0.984371	0.0269642	-0.253178	0.642084	-0.353271	0.974748	2.05683	4.23876e-07	-0.60312	0.196004	-0.221328	0.920516	1.21278	2.44314	5.53079	0.365314	2.16534	4.04399	1.0239	2.94718	5.24697
Cre13.g581700			-1.95982	1.73764e-06	0.883551	0.108892	-0.278715	1	1.68396	2.12745e-06	-0.598545	0.24458	-0.307637	0.86115	2.36647	0.611155	8.38185	3.52454	1.20181	6.02957	3.77828	1.56198	8.37997
Cre13.g581801			-0.607119	0.154884	1.37935	0.000716631	-0.376458	0.963714	1.10126	0.00145105	0.313089	0.529666	-0.0111682	1	1.43657	0.952896	3.43485	2.62272	2.6361	4.64734	1.54141	3.65967	5.2224
Cre13.g581850			1.28052	1.90988e-10	-0.0249945	0.988967	0.416583	0.845782	0.156217	0.565788	0.613923	0.0280689	0.359927	0.526632	14.197	34.9344	17.7396	20.5965	36.346	29.2525	12.8766	29.025	25.4694
Cre13.g582150			1.0179	4.43199e-05	0.452273	0.10923	0.225825	0.974748	0.725995	0.00630167	0.439369	0.169711	0.118171	0.961839	9.57587	19.5318	17.5784	14.5853	28.5353	25.9637	14.0409	25.9829	26.6421
Cre13.g583050		Pheophorbide a oxygenase-related protein	2.76811	1.82652e-11	1.58611	0.00313784	0.216715	1	0.449086	0.428814	2.02162	0.000516435	0.553934	0.745918	0.575748	3.96355	0.854404	3.75909	12.8509	3.85531	1.65509	11.7888	2.93132
Cre13.g583100			0.403167	0.181223	1.10124	0.000830478	-0.10029	1	1.25711	2.70832e-06	0.235036	0.62734	-0.111584	0.995289	2.14629	2.87017	5.75206	3.44947	6.49813	7.24821	1.81297	7.45671	8.80925
Cre13.g583450	EZY17	Early zygote expressed protein	1.24952	0.000103739	-0.362935	0.321443	0.653423	0.680214	1.0074	0.00282407	-0.872067	0.0118903	0.582323	0.319908	36.3887	87.8441	82.2651	32.6924	71.9328	48.8901	40.1167	48.7755	36.205
Cre13.g583550	VIPP1	Vesicle inducing protein in plastids 1	1.25084	1.87708e-09	0.118014	0.800198	0.356859	0.93291	0.598565	0.00894329	0.688769	0.0474403	0.776224	0.088302	122.614	295.783	205.658	187.335	338.041	359.437	155.681	281.634	234.653
Cre13.g584551			-2.035	0.000100902	2.21151	6.63047e-06	-0.372874	0.963838	1.34296	0.000830863	-0.347094	0.432571	-0.707439	0.163758	0.793879	0.1951	2.24267	0.821578	0.967673	1.92487	1.19887	1.32754	3.49522
Cre13.g584600			0.383895	0.263053	1.06923	0.000458335	-0.00366914	1	1.37266	2.91522e-06	-0.067546	0.93259	-0.268201	0.80428	3.21693	4.28078	9.17847	5.36783	9.4385	9.57381	4.68668	10.0733	12.9077
Cre13.g584901			0.427193	0.187475	0.121376	0.774341	-0.635403	0.601119	1.00972	0.000582732	-0.242738	0.544015	-0.849736	0.0315204	5.26109	7.231	11.7969	4.3575	8.23403	10.8728	7.93522	13.6168	21.8407
Cre13.g585600			0.471845	0.465108	3.42148	2.34344e-09	-0.693692	0.904045	3.37198	1.03711e-15	1.98197	0.000256253	-0.105675	1	0.195788	0.277524	2.2396	1.20366	3.20386	9.82927	1.22383	5.49515	11.8165
Cre13.g586350			1.81359	2.26757e-15	-0.381325	0.1808	0.102877	1	1.04704	2.07828e-05	-0.0165657	1	0.284438	0.73113	4.36913	15.5363	10.1693	3.42278	12.6484	10.7536	3.28634	12.5508	9.91188
Cre13.g586450		N-acetyltransferase	1.5251	0.000297292	-1.94296	9.9668e-07	0.125554	1	0.96032	0.0340565	-1.14246	0.0088559	0.487711	0.655873	58.0382	174.064	129.176	80.6835	45.9162	62.0092	75.1817	44.943	48.9789
Cre13.g586850			1.76357	3.86653e-13	-0.341851	0.360156	-0.229473	0.986112	1.39647	3.37435e-08	-0.315521	0.474231	-0.620674	0.260744	3.09294	10.6249	8.98972	1.78668	8.88232	7.93638	2.64507	11.1071	13.5754
Cre13.g587200	PIGW	Inositol acyltransferase, PIG-W	-0.411816	0.610699	1.29195	0.0147821	-0.441928	0.956735	1.81192	0.000487287	-0.538194	0.188568	-0.506503	0.473318	0.496085	0.379318	1.94434	0.852217	0.981577	1.47847	0.920101	1.42944	2.34206
Cre13.g587250			1.9111	8.06266e-14	-0.0978617	0.791968	0.299974	0.924862	-0.115763	0.756305	1.08184	2.02129e-05	0.119046	0.952714	5.38161	20.406	5.49165	8.94768	20.2738	12.6842	11.8489	17.5575	13.0685
Cre13.g587500	AOF8	Flavin-containing amine oxidase	1.12146	4.12163e-05	0.888746	0.0116905	0.328568	0.963838	0.258517	0.461297	1.81888	1.04608e-07	0.419208	0.643443	3.45193	7.57994	4.61762	11.5644	14.9617	17.6457	7.18071	12.7062	14.6806
Cre13.g588100	CYN19-3	Cyclophilin	1.01389	7.30539e-07	-0.437625	0.134784	0.266041	0.963838	0.904661	2.06413e-05	-0.409538	0.221261	0.404018	0.489679	120.256	245.613	250.204	94.969	191.97	203.559	83.2996	170.167	172.185
Cre13.g589100			3.06848	1.37903e-17	0.448494	0.275344	0.462659	0.914864	1.0827	0.00563241	0.563679	0.222771	0.325767	0.813433	5.70045	47.7152	13.1215	8.44029	70.2172	21.3747	13.1072	54.3538	19.1577
Cre13.g589550			1.23181	1.83822e-08	0.925119	1.11527e-05	0.233503	0.954763	0.904007	9.43013e-05	1.25062	1.66603e-09	0.204517	0.776044	11.3673	27.199	23.682	14.3216	54.2794	60.7746	15.7469	49.108	59.0773
Cre13.g590900	APC11	Anaphase promoting complex subunit 11	0.61657	0.163279	1.56152	2.31699e-05	-0.0476753	1	1.19417	0.00326267	0.617953	0.166297	-0.46352	0.617308	3.17533	4.91627	7.94538	6.97853	15.447	13.57	7.48884	16.9785	20.8071
Cre13.g591350	MFT27	Major facilitator superfamily transporter	2.3346	7.21527e-15	-0.18027	0.683292	-0.415695	0.914864	1.20846	0.000138666	-0.315174	0.489341	-0.678663	0.21039	9.41723	47.6048	23.7427	13.8497	45.0853	21.0693	12.8928	63.9609	37.7582
Cre13.g591400	COA1	Pantothenate kinase	1.62795	1.48488e-12	-0.343728	0.250366	0.164412	1	0.2049	0.500448	-0.251603	0.502599	0.394889	0.513146	15.631	48.6923	20.1013	11.615	40.7705	18.1598	9.92261	38.7547	15.5541
Cre13.g592500			1.29369	1.31927e-09	0.0204994	1	0.107267	1	0.834613	0.000246961	0.085982	0.869134	0.00678116	1	11.721	29.0828	23.2134	10.4141	31.2071	26.637	11.0031	30.8786	29.8478
Cre13.g604800			0.37075	0.237151	0.229978	0.618665	-0.276785	0.978836	1.10512	2.25473e-05	-0.143995	0.811087	-0.135947	0.978668	2.12132	2.80584	5.11418	2.58862	3.44368	4.99735	3.49815	4.44112	6.15946
Cre13.g605550			1.24107	0.000554415	0.419853	0.313018	0.287811	0.978052	0.0591468	0.914945	0.546815	0.283748	0.226973	0.920011	1.31491	3.13183	1.517	1.2016	4.42782	2.40689	0.989001	3.86031	2.31465
Cre13.g605900			0.794167	0.000717029	0.0445739	0.965601	-0.26598	0.974748	1.34608	1.28728e-09	-0.811593	0.021027	-0.555891	0.35731	0.877246	1.54498	2.50277	0.469523	1.67743	1.53528	0.510907	2.15255	2.52456
Cre13.g606550			2.5613	1.9949e-20	-0.217454	0.632779	0.252053	0.985239	1.27736	1.50409e-05	-0.65621	0.122442	0.249522	0.882074	6.52585	38.8045	17.584	8.42095	35.5006	11.9968	5.0222	31.8558	11.3449
Cre13.g607500			-0.204174	0.630623	1.16993	0.000887188	-0.405389	0.927255	1.36696	2.12763e-05	0.0467715	0.979673	-0.554468	0.387427	3.08322	2.7179	8.7447	3.53591	6.44338	9.87639	6.77097	9.08497	16.3339
Cre14.g608093			1.19628	0.00967555	1.22722	0.0242872	-0.0278108	1	0.774706	0.128908	0.886049	0.170224	-0.0187148	1	1.84967	4.28298	3.48582	1.94023	10.7834	7.12566	4.76593	11.7253	8.0188
Cre14.g608100			1.65208	7.76234e-13	-0.357872	0.306792	0.320982	0.960118	0.774091	0.00220244	-0.0961481	0.884041	0.16318	0.934287	7.25664	23.0856	13.9163	5.05613	19.112	14.0251	8.01937	16.2626	13.994
Cre14.g608275			1.24597	5.64096e-06	-0.746274	0.0177739	-0.181914	1	1.63832	2.35291e-09	-0.0671663	0.93234	-0.241542	0.839664	9.84048	23.613	33.5266	6.78934	14.8976	35.3731	8.09818	18.0114	46.5815
Cre14.g608900			-0.00592776	0.99427	1.52814	0.00156266	-0.640078	0.887958	1.58247	0.00125975	0.757206	0.142458	-0.696956	0.395729	0.761748	0.769679	2.53436	2.29219	2.35625	4.65585	2.41436	3.92715	8.51976
Cre14.g609150			1.16299	0.00415138	0.276219	0.563785	-0.157272	1	1.37527	0.000560659	-0.0187953	1	-0.320689	0.817197	1.21243	2.76175	3.45519	1.76439	3.53781	3.78022	1.93702	4.20666	5.31069
Cre14.g609202		Conserved Protein With Tyrosinase Domain	1.60536	1.25783e-06	0.24675	0.642474	-0.0577328	1	0.883124	0.0203254	0.0674658	0.971509	-0.767646	0.301679	0.70949	2.20744	1.44391	0.749781	2.72547	1.64524	1.0592	3.02615	3.14853
Cre14.g609500	PWR5	PWR motif protein	1.9214	2.01348e-07	0.169309	0.797385	0.788526	0.803638	0.613585	0.160674	0.239543	0.738417	1.2213	0.0654371	2.09673	8.15116	3.70783	1.02447	9.57506	4.63731	2.8504	5.88817	2.20154
Cre14.g610250			1.71245	1.18691e-07	-0.633803	0.0841567	0.269653	0.982889	1.17324	0.000666995	-0.612995	0.147909	0.827878	0.149784	4.19977	14.0735	10.8928	2.61462	9.49752	7.53798	3.16101	8.38308	4.7065
Cre14.g610850			1.49622	1.7129e-06	0.769556	0.144826	0.306425	0.99857	0.737401	0.0390784	1.32954	0.0133193	0.254562	0.933581	3.37725	9.69133	6.30215	10.5271	17.5703	17.0846	7.88543	15.1841	16.0877
Cre14.g611800			1.22718	0.000126917	1.05119	0.00176813	0.175549	1	0.442121	0.245769	0.353057	0.446528	-0.260973	0.855418	4.32013	10.1089	6.46126	8.3406	22.5477	8.9408	10.4567	21.2887	12.0984
Cre14.g612800			1.85793	7.77226e-19	-0.0959686	0.830159	0.537094	0.74119	-0.191124	0.491059	0.307114	0.414171	0.531556	0.283653	77.1822	282.985	74.5748	101.927	279.86	100.703	81.3479	205.675	77.8436
Cre14.g613950		ABC transporter	1.89807	6.77941e-20	-0.377002	0.197904	0.137929	1	0.469203	0.0511948	0.369385	0.270976	0.276687	0.743507	22.2445	83.6998	34.3922	23.3122	68.3825	47.9018	18.637	66.2586	44.1399
Cre14.g614000	CGL17	Conserved in the Green Lineage	1.80995	5.7905e-12	-0.198561	0.517453	-0.0165792	1	0.848008	0.00302445	0.199796	0.580795	-0.014908	1	18.0454	63.6858	35.6431	20.3572	59.1391	44.7913	23.4717	63.83	50.8051
Cre14.g615350	THB2	Truncated hemoglobin	2.43684	4.35301e-05	-1.57282	0.00793214	-0.0304958	1	0.970242	0.172801	-0.602347	0.481506	0.0555234	1	0.713656	4.08049	1.60153	1.61655	1.4013	1.11412	0.411197	1.52898	1.21051
Cre14.g615550	TGL19	Triacylglycerol lipase	1.34632	1.8573e-05	0.549734	0.162266	-0.181824	1	0.817011	0.0175127	0.88879	0.0270343	-0.726431	0.213549	2.85666	7.26899	5.63022	5.3959	11.4621	11.3241	5.27331	13.8668	20.9166
Cre14.g618100			1.20736	6.47151e-07	-0.961075	3.45148e-05	0.146992	1	0.257963	0.407358	-0.109375	0.794013	0.187727	0.855278	5.59679	13.2466	7.57644	5.96944	7.09173	7.49263	3.9209	6.83039	7.34754
Cre14.g618400			2.07457	4.25626e-26	-0.848695	0.00212233	-0.0434244	1	0.785098	0.000193368	-0.442924	0.188547	0.092333	0.996241	37.4935	159.397	72.164	20.8385	94.1078	57.2488	19.7621	103.079	60.024
Cre14.g618500			0.022684	0.966532	0.723723	0.0906703	-0.429432	0.951265	1.03938	0.00443878	0.251905	0.660019	-0.643598	0.366462	1.31986	1.36166	2.98208	1.83692	2.36904	3.91848	2.55948	3.40793	6.8004
Cre14.g619700			0.0442429	0.929559	1.16684	0.000220131	0.227069	0.982889	1.09269	0.00137091	0.105081	0.860534	-0.425542	0.518073	1.7212	1.80899	4.07383	2.75071	4.26363	4.76681	2.12087	3.87471	7.17007
Cre14.g620250			0.334521	0.519848	0.536769	0.230772	-0.592867	0.885004	1.26495	0.00308341	0.695074	0.113495	-0.607929	0.39281	0.87509	1.11919	2.32509	2.15707	1.72205	4.1158	2.04388	2.76734	7.04521
Cre14.g621200			3.32975	1.48511e-21	0.322197	0.422071	0.599043	0.824267	3.11011	3.23769e-18	0.0894383	0.911871	-0.197512	0.917659	0.325287	3.32476	3.12348	0.386713	4.36651	3.59405	0.442493	3.0712	4.61504
Cre14.g621600			1.71719	0.00250788	1.40297	0.0043602	-0.200901	1	1.55697	0.0082981	0.575066	0.396825	-1.23941	0.0702753	0.540331	1.82824	1.75848	0.911585	5.09422	2.89075	1.99678	6.25031	7.72382
Cre14.g622075			0.266714	0.533161	1.44703	1.83675e-05	-0.184763	1	1.27059	0.000185345	0.515214	0.207164	-0.380289	0.684425	1.21288	1.47965	3.23287	1.71193	4.2808	5.05851	2.02691	5.18637	7.37999
Cre14.g623650	ADH7	Alcohol dehydrogenase	-0.0405064	0.937908	-1.86368	2.58853e-05	-1.0365	0.576936	1.7388	1.2844e-06	-1.96948	3.46264e-06	-0.913303	0.180105	5.83058	5.65542	21.3801	1.46766	1.67238	5.98667	4.99076	3.66291	12.6265
Cre14.g625050			2.56788	3.66017e-26	1.99925	2.19902e-11	0.210367	0.991916	1.53507	1.93824e-09	1.8429	1.48453e-09	-0.335514	0.725446	1.60763	9.66961	5.1494	5.32126	40.9392	20.085	7.75317	37.6516	28.5259
Cre14.g626900	PMM	Phophomannomutase	-0.704538	0.0476874	1.2416	0.000336037	-0.312111	0.973526	1.02271	0.00311596	0.103529	0.889227	-0.31798	0.788538	37.4213	22.8725	83.2921	62.9218	58.365	98.0613	77.8899	77.1271	136.829
Cre14.g626950	NIC1	Nicotinate-/nicotinamide-nucleotide adenylyltransferase	0.454898	0.314934	0.382492	0.348871	-0.0702819	1	1.01574	0.00976357	-0.0644485	0.948838	0.190962	0.920773	1.55097	2.12834	3.45757	1.87965	2.96098	3.60706	1.33745	3.31212	3.53055
Cre14.g627950		3-oxo-5-alpha-steroid 4-dehydrogenase family protein	2.95471	6.14252e-33	1.39873	4.16013e-11	0.495173	0.596426	2.09956	6.87018e-16	2.05613	5.85406e-22	0.296132	0.575511	1.886	14.9618	9.09178	4.34224	41.4319	40.9401	4.69936	31.2946	37.0802
Cre14.g629429			1.23416	0.00219249	-0.018941	1	0.367601	0.973526	0.67129	0.138177	0.591884	0.236254	0.383715	0.775485	1.44449	3.48584	2.63672	2.5588	3.58759	4.17686	1.84088	2.96516	3.59267
Cre14.g629840			2.26854	2.03684e-16	-1.05973	0.0302364	0.106274	1	-0.217678	0.572981	-0.444157	0.517	0.235148	0.952877	1.09546	5.31839	1.05792	0.503555	2.70966	0.825916	0.243932	2.69429	0.793651
Cre14.g630600			0.630352	0.0633132	1.1771	2.43893e-05	-0.0679146	1	1.59207	2.84886e-08	0.25937	0.473814	-0.349873	0.568408	0.587854	0.928388	1.97769	1.16345	2.2063	2.57287	1.83889	2.46578	3.67417
Cre14.g631550			-0.118509	0.837701	0.755367	0.180546	0.607544	0.930786	1.61933	1.41989e-05	-0.0608933	0.982266	-0.0506406	1	0.928483	0.870728	3.21906	0.641791	1.53847	3.33844	0.361946	1.07573	3.85846
Cre14.g632000	CGE2	GrpE nucleotide release factor	1.48082	1.05631e-07	0.576944	0.168288	0.262492	0.991766	0.912026	0.00233899	1.05105	0.0116997	0.542678	0.534239	3.20271	9.01533	6.7002	3.33621	14.3149	14.9776	1.61264	12.7184	11.5775
Cre14.g632350	FAP138	Coiled-Coil Flagellar Associated Protein 138	1.85857	3.30203e-05	-0.0806644	0.953896	0.252056	1	0.486155	0.370705	0.664589	0.312354	0.16509	0.998981	11.3374	42.7942	18.4277	17.8442	41.6212	30.5357	29.6014	37.0797	30.5461
Cre14.g632501			1.11615	0.000167411	-0.0156755	1	-0.0855851	1	0.921967	0.00300188	-0.166785	0.730405	-0.253398	0.826404	3.10543	6.81426	6.49311	2.27534	7.15388	6.3218	3.31663	8.09026	8.45266
Cre14.g632759			-0.190258	0.690691	1.10283	0.00854379	-0.108596	1	1.06368	0.0026641	-0.164794	0.809571	0.121643	1	1.37126	1.20905	3.21163	0.919874	2.78312	3.09001	0.933631	3.20346	3.17627
Cre14.g632799	ZSP2A	ZSP2A, hydroxyproline-rich glycoprotein with lectin-like repeats	0.0683479	0.915953	1.15086	0.00556842	0.307147	0.978052	1.15709	0.00581089	0.0572023	0.971109	-0.100248	1	0.72091	0.764322	1.78155	1.01717	1.80998	2.02591	0.73955	1.55426	2.44455
Cre14.g633300			2.74522	1.04671e-17	0.521688	0.303609	0.930679	0.672294	-0.54786	0.161713	-0.197842	0.813839	-0.163411	0.994019	0.914416	6.29232	0.714533	0.539511	9.4115	0.653694	0.42415	5.26618	0.831136
Cre14.g633901			-0.812999	0.133166	2.14195	2.27015e-07	-0.433932	0.920342	1.49654	0.000171078	0.12541	0.843233	-0.459243	0.532007	0.651998	0.370826	2.01273	0.756781	1.73405	2.42157	1.08939	2.51463	3.71505
Cre14.g633903			0.080335	0.927262	0.660155	0.322852	-0.582863	0.947026	2.61344	1.85281e-08	-0.450995	0.366014	-0.831982	0.151891	0.587227	0.644421	4.13456	0.855269	1.09293	3.29305	1.1398	1.72967	6.56506
Cre14.g633904			-0.56396	0.299552	-0.0281875	1	-0.902509	0.864617	1.41493	0.000959122	-0.160537	0.872159	0.260253	0.931337	0.667797	0.455674	2.00087	0.448114	0.47887	1.92304	0.449775	0.95628	1.80703
Cre14.g634193			-0.875505	0.0188801	0.389881	0.447538	-0.794017	0.743205	1.26104	0.00021569	-1.33273	0.00147306	-0.702126	0.35306	0.893821	0.489871	2.39496	0.467543	0.685328	1.02104	0.441408	1.26754	1.86564
Cre15.g634500			1.26851	3.7147e-06	-0.924437	0.0039862	0.0924295	1	0.843607	0.00389761	-0.783578	0.0261839	-0.258781	0.838694	26.7115	64.6529	52.5023	20.2455	36.4324	33.6703	29.0854	36.4282	44.852
Cre15.g634550			1.1016	3.47358e-05	-0.583898	0.0384936	0.165939	1	0.59721	0.0419204	-0.391062	0.249724	-0.289931	0.733918	19.2495	41.6124	31.8993	16.0676	29.6262	26.7138	23.864	28.0997	36.6284
Cre15.g635200		BIGYIN-related tetratricopeptide protein	1.77091	1.95534e-12	-0.175294	0.564453	0.109483	1	0.743621	0.00879364	0.349664	0.267691	0.266559	0.733086	6.61235	22.8899	12.2176	8.0712	21.4228	16.9084	7.3132	21.1978	15.8244
Cre15.g635450			1.45822	0.00292159	-0.603263	0.210358	0.0223285	1	0.472471	0.434057	0.230526	0.753559	-0.282211	0.898939	1.40784	3.84371	2.14138	2.00126	2.74715	2.77698	1.93486	2.88437	3.76588
Cre15.g635800	SMC1	Structural Maintenance of Chromosomes protein	1.11888	0.000587998	0.539476	0.0931308	-0.14112	1	1.50125	2.50537e-06	-0.0517979	0.961708	-0.207033	0.87603	1.12854	2.48806	3.61999	1.32898	3.84227	3.7329	1.51908	4.52406	4.83287
Cre15.g636950			2.18618	0.0283763	1.48571	0.027926	-0.571278	0.961034	4.5001	2.24284e-10	0.881805	0.116257	-0.469528	0.744636	0.0708712	0.356439	1.9778	0.402995	1.06591	3.9887	1.07292	1.68492	6.14309
Cre15.g637100			1.08014	0.000897386	0.175395	0.749622	0.244566	0.996805	-0.323226	0.416208	0.361015	0.497421	0.339086	0.810961	20.7297	43.9622	18.5791	49.6818	52.7967	25.2807	25.9566	47.5823	22.5175
Cre15.g637850	NCL13, OPR68	OctotricoPeptide Repeat Protein	-0.0956034	0.860394	1.65671	0.00031338	-0.130847	1	1.52186	1.18805e-05	0.639757	0.215961	-0.0583267	1	0.728284	0.686465	2.33111	1.32393	2.32829	3.94351	1.61647	2.71807	4.58159
Cre15.g639350			1.02243	8.68682e-05	0.710525	0.0388998	0.177742	1	-0.846964	0.00285179	1.82883	3.53163e-08	-0.251979	0.8576	2.55013	5.25129	1.62074	5.99706	9.0655	6.08072	3.8366	8.56318	8.11288
Cre15.g639550			2.75445	1.03328e-13	0.956806	0.0160319	0.116204	1	2.50115	3.60012e-11	0.522205	0.288709	-0.109523	1	3.91411	26.3637	24.0459	8.654	55.2393	38.4683	7.30673	54.2704	46.3027
Cre15.g640550			2.86344	1.84497e-10	0.0699526	0.930569	-0.0575585	1	1.64819	0.00192432	1.23758	0.00232124	0.21034	0.915785	0.447668	3.34025	1.57686	0.7751	3.71435	4.06696	1.53525	4.14017	3.94226
Cre15.g640650			1.35705	2.84012e-06	0.867338	0.00507001	0.123153	1	1.6067	2.57441e-08	0.391108	0.315804	-0.048858	1	2.29335	5.9962	7.67785	3.84886	11.4777	11.0714	5.0775	11.2365	12.7474
Cre15.g640901			1.59724	0.000143962	-0.388433	0.485779	0.399826	0.974748	0.351659	0.519854	0.212012	0.798556	0.34098	0.871147	2.39442	7.29199	3.386	1.80523	5.98804	4.28125	1.77156	4.82697	3.80492
Cre15.g641100			1.85552	4.12212e-19	0.526766	0.0377403	0.133765	1	1.25631	7.54604e-09	0.437628	0.135884	-0.0780284	0.999949	2.69234	9.89632	7.24215	4.25153	15.0531	10.5418	3.48685	14.6119	12.4403
Cre15.g641266		Triose phosphate transporter	0.263722	0.499043	1.56982	3.59306e-06	-0.00541352	1	1.14461	0.000309639	0.524056	0.210696	-0.332909	0.765214	4.37535	5.29972	10.6986	9.75938	16.7459	16.8916	7.87484	17.9167	23.6649
Cre15.g641451			2.26672	2.29168e-26	-0.570515	0.126878	-0.379505	0.954735	0.97001	4.94194e-05	0.410111	0.376714	-0.0300596	1	1.7134	8.35406	3.73348	1.96907	5.94804	5.37431	1.8938	8.2455	6.14363
Cre15.g641600			2.04586	1.41193e-22	-0.207982	0.485741	0.516172	0.662312	0.972181	1.28948e-05	-0.51818	0.0688296	0.287321	0.687828	41.7548	174.811	90.6543	30.9428	159.854	69.3542	34.6351	119.18	63.2504
Cre15.g643600	SUFB, SUFB1	Iron-sulfur cluster assembly protein	1.0965	1.29004e-07	-0.0257575	0.995337	0.397129	0.900278	-0.169232	0.534878	0.434283	0.228515	0.565524	0.256428	63.5431	137.407	63.5658	100.327	143.11	91.8305	57.4489	115.546	69.4143
Cre16.g648300	PHT6	Sodium-dependent phosphate transporter, major facilitator superfamily	2.23376	4.84976e-12	0.858977	0.0602951	0.129737	1	0.4277	0.327729	1.15187	0.0233264	0.402341	0.803191	1.10032	5.25717	1.64361	1.83071	10.2005	4.0015	1.8014	9.94095	3.38034
Cre16.g648451			3.71321	5.05229e-23	-0.881647	0.0747779	0.268085	1	1.21691	0.00234353	-0.195579	0.82111	0.539714	0.704875	0.872993	11.5826	2.28835	0.640374	6.68901	2.12018	0.37283	5.91735	1.65075
Cre16.g648700			2.57369	2.06842e-17	-1.64862	0.000159642	0.0678224	1	1.16174	0.000356361	-0.564631	0.320208	0.311396	0.876302	3.92651	23.3945	9.74329	2.6624	8.04883	7.21258	1.66105	8.16453	6.466
Cre16.g648850	ADS1	ADP-sulfurylase	1.14776	0.000228722	0.148793	0.711445	0.397024	0.901629	0.630692	0.0707151	0.0438684	0.976799	0.322161	0.733435	4.47048	9.96542	7.65055	5.91347	11.7954	8.57544	5.49745	9.54717	7.6706
Cre16.g648900			1.56521	2.56649e-12	0.0351542	0.964491	0.180023	0.985239	0.932152	9.74445e-05	0.209456	0.558866	0.240813	0.776742	9.06127	27.0496	19.2218	10.4104	29.4667	24.0015	9.60994	27.7193	22.8313
Cre16.g649466	CAX5	CAX family cation antiporter, membrane protein	1.16053	3.71812e-07	-0.113647	0.752594	0.165339	0.996805	0.298948	0.296763	0.0802451	0.88479	-0.265715	0.744461	5.26151	11.8987	7.14714	2.75945	11.6472	8.25228	3.65199	11.0756	11.08
Cre16.g650350			2.18393	1.12385e-19	-0.0362656	0.959419	0.253601	0.960118	0.852248	0.00174215	0.17142	0.658879	0.18974	0.861959	3.54229	16.279	7.15049	3.71706	16.8513	8.64225	2.73561	15.0611	8.55179
Cre16.g650750	FAP268	Flagellar Associated Protein 268	1.08642	0.00173121	-0.767393	0.0319213	0.448355	0.914804	-0.384344	0.357635	-0.313485	0.526214	0.0486261	1	29.2763	64.5956	25.6202	15.5301	39.0027	21.8882	20.1517	30.4324	23.5834
Cre16.g651000	RFA3	Replication protein A, 70 kDa DNA-binding subunit	-0.0261339	0.968024	1.1903	0.00944347	-0.871869	0.718109	1.33892	0.00442142	0.19993	0.79381	-1.17998	0.0696374	8.83219	8.78698	24.4732	13.8526	21.2819	30.935	26.7552	41.3224	78.6131
Cre16.g651050	CYC6	Cytochrome c6	6.24641	1.31848e-44	-0.277125	0.489506	-0.822305	0.416209	6.01265	3.73201e-40	-0.0929147	0.900505	-0.702468	0.172909	0.158263	13.3367	12.469	0.11153	11.6662	12.6595	0.0545759	22.019	23.0338
Cre16.g652200	MMP9	Metalloproteinase of VMP family	2.45266	5.03623e-08	-3.58933	1.68892e-12	0.207521	1	0.376705	0.510267	-1.46608	0.00788345	-0.0066908	1	3.80288	21.2685	5.72324	0.957988	1.84271	2.16062	0.83798	1.70147	2.42424
Cre16.g652600			3.0059	8.87661e-14	0.869049	0.106135	0.308304	1	3.00664	2.11371e-13	0.683078	0.282683	0.361289	0.867246	1.93766	15.535	16.9634	3.23208	30.7576	30.1814	4.90523	26.4357	26.3364
Cre16.g652750	FMO10	Flavin-containing monooxygenase	1.20105	5.49032e-06	-0.981751	0.000228192	0.265657	0.963838	-0.0363899	0.928302	0.1977	0.626227	0.329461	0.659842	3.05698	7.2321	3.38805	2.50963	3.79152	4.12886	1.89664	3.36647	3.66641
Cre16.g652950			0.26236	0.669422	1.26062	0.00702232	-0.973306	0.623183	1.37229	0.00640002	0.466498	0.440569	-1.03376	0.131001	1.93885	2.34233	5.53631	2.83737	6.00692	8.35321	5.15784	12.525	19.2087
Cre16.g653150	CPR3	Cysteine protease, transglutaminase-like	-0.113439	0.778598	1.24468	8.62368e-05	-0.0976906	1	1.31686	3.7668e-06	0.294879	0.474079	-0.0533859	1	4.17657	3.89242	11.4881	4.35044	9.79891	15.5201	5.3399	11.1859	17.8316
Cre16.g653850			1.0661	0.00625998	-0.403689	0.413259	0.46708	0.955132	-0.209179	0.690837	0.752286	0.14368	0.691254	0.418262	2.26971	4.88011	2.22803	3.64102	3.84276	4.03632	2.22981	2.96426	2.77215
Cre16.g654050			0.460709	0.413221	1.93269	0.000643514	-0.429321	0.976451	3.37969	5.41631e-20	-0.0174032	1	-1.1005	0.171932	0.730848	1.02753	8.37655	4.68533	4.09801	9.14575	7.55681	5.89438	21.8048
Cre16.g654150	FAP63	Flagellar Associated Protein 63	1.52048	1.65136e-06	0.181522	0.690685	0.632497	0.756835	0.801255	0.0209792	-0.0330642	1	0.0100194	1	10.4653	31.0841	20.9279	9.07972	36.3483	21.5738	11.5895	24.972	23.9947
Cre16.g655100			1.21158	4.89019e-06	-0.0799514	0.846141	0.17411	0.991766	0.81461	0.00425143	-0.308191	0.35566	-0.0874306	0.995289	8.13417	19.0309	15.8236	7.61142	19.1266	13.9684	7.8801	18.0589	16.4642
Cre16.g655200	PTB6	Sodium/phosphate symporter PTB6b	0.602571	0.0288048	0.372844	0.280911	-0.218628	0.985239	1.31937	4.36965e-07	0.806776	0.0147404	0.339473	0.704731	23.1929	35.8524	65.8476	37.2166	48.9216	123.958	42.8295	60.6112	108.162
Cre16.g655650			1.64798	4.06594e-08	0.663397	0.0491943	0.46376	0.890836	0.546088	0.128734	0.413287	0.345029	0.692378	0.215476	4.37066	13.8064	7.06536	4.11221	23.3158	10.1578	3.96789	17.9822	7.08829
Cre16.g655900			0.234987	0.43269	0.814926	0.00501874	0.0473491	1	1.02787	1.65502e-05	0.0309835	0.995483	-0.108845	0.980722	4.9158	5.90624	11.1383	5.00304	10.884	12.3717	6.94597	11.2248	14.947
Cre16.g656300	DPR1	dihydropicolinate (DAP) reductase	1.01991	5.66022e-05	1.30179	4.68306e-05	0.328915	0.961542	0.0860994	0.8104	1.52803	2.66565e-06	0.36191	0.707775	10.8273	22.1069	12.7911	24.2561	58.0093	39.8853	20.4492	49.2614	34.7115
Cre16.g656600	TRX19	Thioredoxin h	1.4495	4.71204e-06	1.06397	0.00585569	0.300662	0.978052	0.846569	0.0135513	1.43367	0.000261833	0.31544	0.829776	15.8818	43.3706	31.18	36.6505	97.2336	93.0343	36.775	84.1687	83.3396
Cre16.g657800	CCD3	Carotenoid cleavage dioxygenase	2.38292	7.79182e-13	-0.0352602	0.996197	0.130837	1	1.61301	4.06861e-06	0.750795	0.117661	0.273627	0.886246	2.77813	14.5269	9.35399	9.63156	15.2407	17.2624	5.37842	14.8312	15.9852
Cre16.g659200	CYP742A1	Cytochrome P450, CYP4 superfamily	1.25854	2.70189e-06	0.419294	0.184368	0.0669056	1	1.25246	4.62992e-06	0.617576	0.0541673	0.144717	0.936609	1.95895	4.80575	5.24251	4.74797	6.75475	8.73066	3.59453	6.88346	8.78665
Cre16.g659250	CYB5	Cytochrome b5 flavohemoprotein	1.09591	0.000432196	-1.51814	3.79448e-06	-0.206496	1	0.443578	0.222782	-0.532071	0.194688	0.1948	0.920503	12.4851	27.3791	19.2525	11.7385	9.93472	14.2209	14.1323	12.2063	13.8355
Cre16.g659500			1.07649	1.65787e-06	-0.846718	0.000202018	-0.190812	0.978052	0.465355	0.0722495	-0.634714	0.0147067	-0.734314	0.0262213	8.41769	17.9563	12.9186	5.60864	10.5721	9.02672	5.95664	12.8798	16.7572
Cre16.g659750	CEP15	Cysteine endopeptidase	-1.12791	0.107088	0.961292	0.206743	-1.38024	0.306416	1.33014	0.00534684	0.519692	0.25522	-0.611713	0.28931	0.592333	0.268598	1.66571	0.445396	0.554631	2.5676	2.30434	1.55586	4.41795
Cre16.g659800			2.10141	1.23887e-07	1.11584	0.0438567	0.16099	1	1.90301	3.48303e-06	1.04568	0.0895988	0.396833	0.858365	3.85568	16.4934	15.8971	8.63943	38.6059	35.786	7.29047	36.8141	30.3791
Cre16.g659900			1.1152	1.63874e-07	-0.0757313	0.851283	0.405322	0.842402	0.230596	0.393606	0.398328	0.176569	0.470303	0.258583	69.4774	152.364	90.7804	70.2111	152.737	128.968	54.693	122.982	104.276
Cre16.g660350			-0.881966	0.00314689	1.46076	3.57499e-08	-0.598698	0.523576	1.26945	2.27483e-06	-0.151433	0.691101	-0.378287	0.457275	1.9738	1.08686	5.38018	2.06808	3.15317	5.17427	3.83362	5.09346	7.54625
Cre16.g660470			2.75347	2.22639e-05	1.85166	6.93781e-07	-0.107049	1	3.70924	3.73164e-10	0.345268	0.492097	-0.0510321	1	0.159921	1.1648	2.50247	0.401377	4.49237	3.4672	0.601028	5.1296	4.00608
Cre16.g661000			1.49607	7.58912e-06	-0.125601	0.867862	0.723168	0.847603	0.136082	0.770712	-0.161863	0.846847	0.419971	0.777183	9.24873	26.2571	11.1382	4.208	25.7287	10.9942	10.7857	16.548	9.2005
Cre16.g661500			1.03408	0.000121019	-0.817108	0.00374354	-0.165445	1	0.0542491	0.892445	0.37963	0.287265	0.0955136	0.995289	9.19353	19.1722	10.8023	10.0758	11.4573	15.0381	11.2288	13.6764	15.7066
Cre16.g661750			10.8154	1.3534e-25	1.87946	0.0068436	-0.158482	1	4.86103	3.97815e-05	1.84534	0.0242551	0.590525	0.828153	0.0154061	36.4579	0.657082	0.0417814	149.425	2.55421	3.47684	177.726	1.92003
Cre16.g661850			10.3434	1.27474e-28	1.59136	0.00945537	-0.325724	1	5.19359	1.79643e-06	0.973381	0.238163	0.665821	0.750579	0.0142096	21.3125	0.678346	0.0823843	71.4374	1.43798	1.54097	95.4226	1.01864
Cre16.g662150	CCB1	conserved protein required for cyt b6 assembly	1.35773	1.93032e-06	0.19108	0.770642	0.706411	0.881078	-0.466076	0.170191	1.16819	0.0193045	1.2915	0.0470379	24.2147	62.61	19.5913	49.5642	75.7033	46.9249	19.2244	49.6662	21.5402
Cre16.g662600	LCI11C	Low-CO2-inducible membrane protein	10.1534	6.25593e-25	1.60886	0.0291904	0.117464	1	6.20464	1.96603e-11	2.30768	0.00273337	-0.169953	1	0.102455	116.629	8.25566	2.859	394.17	45.411	59.3508	386.359	57.7817
Cre16.g662951			2.64626	1.48289e-15	-1.21663	0.00275158	0.419462	0.963838	0.137356	0.793833	-0.0620087	0.982266	0.523403	0.706361	0.630018	4.01338	0.783386	0.25696	1.82203	0.805139	0.20458	1.44852	0.623767
Cre16.g663400	LCI11A	Low-CO2-inducible membrane protein	1.56753	8.3204e-10	0.194652	0.623912	0.196464	0.996805	-0.44355	0.140385	0.0780661	0.91513	0.0523328	1	66.0786	197.28	53.2831	79.1654	240.875	61.3659	82.9003	223.698	66.6039
Cre16.g663450	LCI11B	Low-CO2-inducible membrane protein	4.07728	6.1724e-48	0.306049	0.563553	0.230638	1	2.98301	4.75731e-28	0.083698	0.947325	0.24087	0.921277	40.8653	700.467	359.235	20.5775	919.366	410.864	86.1815	832.692	391.935
Cre16.g663950	ERG3	Delta-7-sterol-C5(6)-desaturase	1.1164	0.00226087	-1.22745	0.00308469	-0.00888659	1	0.521699	0.211281	-0.00694894	1	0.0436527	1	48.9405	110.012	80.0219	82.8447	48.0909	84.3361	65.3511	51.5115	91.1351
Cre16.g664301	POLQ1	DNA polymerase theta	0.528219	0.175179	1.1734	0.00223217	-0.475255	0.914864	1.21185	0.000522903	0.408402	0.414144	-0.784079	0.188701	0.588385	0.867773	1.5185	0.816735	2.05209	2.1864	1.12514	3.03793	4.22837
Cre16.g664550	SHMT1	Serine hydroxymethyltransferase	1.88151	7.79945e-26	-0.226796	0.372425	0.265552	0.923622	0.184935	0.429119	0.151956	0.638177	0.206807	0.778037	266.546	999.388	338.153	228.995	897.823	405.735	254.095	796.075	393.01
Cre16.g665300			-0.276952	0.378537	0.711179	0.04256	-0.427823	0.913092	1.03917	5.35283e-05	0.329032	0.450154	0.0212187	1	5.54259	4.63376	12.6183	9.26682	8.01989	17.1639	11.5166	11.4992	18.9183
Cre16.g665750	RAA2	psaA mRNA trans-splicing factor	1.14285	0.00214662	-0.139516	0.843678	0.439015	0.963838	0.81603	0.0421266	-0.315222	0.626241	0.667924	0.491657	1.98111	4.42397	3.97577	2.42654	4.25895	3.3911	1.11859	3.33276	2.39774
Cre16.g665850	FAP248	Flagellar Associated Protein 248	1.63415	0.00174721	-1.20991	0.0324276	0.305415	1	-0.663859	0.27829	0.0889081	0.969905	-0.248094	0.961555	6.01865	19.5309	4.44747	4.3298	8.65264	4.88337	4.5737	7.43289	6.51589
Cre16.g665950	MCM8	Minichromosome maintenance protein	0.778086	0.101106	1.04216	0.020523	-0.755036	0.793833	1.26099	0.00454713	0.370134	0.539176	-1.2744	0.0289893	0.950392	1.65763	2.49265	1.40529	3.60209	3.55129	2.71453	6.47611	9.64673
Cre16.g666400	MAD1	putative mitotic spindle assembly checkpoint protein	1.31228	2.59222e-06	0.0838426	0.851842	0.218103	0.978052	0.176036	0.651188	0.798037	0.00793906	0.0988908	0.990512	3.74302	9.54993	4.81923	7.40617	10.5245	8.8873	5.66868	9.64408	9.2527
Cre16.g666576			0.802757	0.00631675	1.37654	1.63639e-06	0.120003	1	1.18086	3.24414e-05	0.749891	0.0200552	-0.319794	0.708867	1.35497	2.40604	3.45551	2.08573	6.62126	6.2616	2.46198	6.48313	8.7664
Cre16.g667250			2.85685	3.63665e-24	0.550118	0.180722	0.0029375	1	2.71503	1.03217e-21	-0.126029	0.868553	-0.22361	0.911238	26.9041	194.538	194.623	52.1695	307.058	194.012	88.0301	326.142	254.584
Cre16.g667850	NSG10	dUTP diphosphatase	-0.247573	0.683594	1.3343	0.00831339	-0.769748	0.881078	1.51391	0.00237756	0.00334676	1	-0.962301	0.250813	30.7875	25.9969	95.2571	46.5413	70.2391	106.008	134.543	127.619	231.719
Cre16.g668300			1.54156	1.61588e-06	-0.282088	0.526446	0.0949303	1	0.36134	0.36352	0.794898	0.0537721	0.21963	0.908416	3.56114	10.7434	5.22032	4.01203	9.06445	9.60467	4.24707	9.0643	9.22855
Cre16.g668350			1.55519	8.99716e-15	-0.556249	0.0134242	-0.0897387	1	1.27872	6.45161e-10	-0.643909	0.00642006	-0.307162	0.555246	33.2734	99.3411	89.4805	32.5666	71.1945	62.1117	39.5437	80.638	86.1384
Cre16.g668600			2.80252	3.0744e-38	-0.0548393	0.912512	0.390704	0.881078	1.18623	1.69945e-07	0.254686	0.455033	0.274851	0.7189	16.2112	114.609	41.0212	22.2423	116.795	52.7358	21.5367	94.939	49.0817
Cre16.g669525			1.25893	1.19435e-08	-0.00670548	1	0.186314	0.988553	0.35396	0.183287	0.327028	0.337966	0.548653	0.202067	29.3303	71.1157	41.8148	19.3421	75.0792	56.4407	19.7945	70.1913	43.3425
Cre16.g669850			1.34472	4.43838e-08	0.242562	0.479138	0.194155	0.991916	0.568136	0.0506908	1.26375	7.49471e-06	0.226975	0.831231	3.90937	10.1567	6.45741	11.1887	12.5991	16.8438	7.66811	11.7353	16.1221
Cre16.g670550		DNA repair 5'-3' exonuclease	0.164515	0.675603	1.23611	3.66671e-05	-0.045708	1	1.01535	0.000820993	0.277049	0.49822	-0.216534	0.86115	1.57307	1.78124	3.53857	1.9618	4.46733	4.66744	1.68557	4.92421	6.07025
Cre16.g670755			1.30225	0.00657993	-1.51724	0.00995003	0.265414	1	0.315963	0.597234	-2.1446	0.000438196	0.0840836	1	19.0313	48.5268	27.584	8.62444	17.5879	6.53026	10.0716	15.5213	6.80143
Cre16.g672350			0.402624	0.29192	1.50026	3.47529e-08	0.0159608	1	1.19244	0.000187556	0.575742	0.0630852	-0.25571	0.77109	0.879684	1.19235	2.24555	1.51402	3.54133	3.64291	1.77688	3.73134	4.85595
Cre16.g672450			0.360139	0.3729	0.525075	0.114559	-0.506416	0.831454	1.11793	0.000920591	-0.299285	0.455602	-0.785333	0.061749	2.00689	2.60588	4.7773	2.42836	3.95332	4.27995	2.43725	6.00395	8.22122
Cre16.g673001	LCI2	Low-CO2 inducible protein	1.36834	2.02208e-09	0.178446	0.666219	0.393889	0.915596	0.450196	0.0887841	0.378638	0.347482	0.33452	0.728904	42.9585	111.655	64.7436	78.9878	134.362	91.6674	57.91	109.111	81.3908
Cre16.g673393			0.507918	0.363328	0.517026	0.437694	-0.900837	0.834936	1.54734	0.000603693	-0.0743653	0.978044	-1.00034	0.250958	0.642832	0.935546	2.09092	0.492814	1.41557	2.18115	1.46667	2.82439	4.89991
Cre16.g673852			1.70098	1.7762e-07	-0.907685	0.017268	0.137748	1	0.785133	0.0291755	-0.435863	0.372953	0.943076	0.0939128	6.88446	23.0614	13.6027	8.33249	12.7927	10.5125	6.17388	12.3496	6.12572
Cre16.g674179			3.76696	4.24404e-19	-0.796893	0.0779808	-0.33412	0.982213	1.78649	0.000777908	1.2468	0.0125396	-1.03409	0.0983652	0.218679	2.9571	0.818879	3.41595	1.8177	2.13043	3.80449	2.43753	4.86424
Cre16.g674291			4.17031	3.91036e-50	0.823176	0.00568962	0.179385	1	2.64607	1.46859e-20	1.97055	6.13967e-12	0.0400282	1	0.891058	16.1536	6.14597	9.69777	30.5157	26.4023	11.8917	28.6983	28.675
Cre16.g674602			1.01722	0.00569668	-0.407519	0.470311	0.418568	0.974748	-0.082063	0.880599	-0.179939	0.846558	0.349154	0.872716	4.14115	8.45279	4.35475	2.95095	6.80591	4.17565	4.24674	5.42621	3.69308
Cre16.g674627		Ciliary basal body-associated B9 protein	0.663632	0.11101	0.617216	0.205965	-0.347733	0.978052	1.32436	0.000652964	-0.0381357	1	-0.707004	0.41404	7.88046	12.7	21.7918	9.22218	20.5242	23.3646	18.6897	27.8036	42.3865
Cre16.g674851			1.29282	0.0267345	1.40806	0.0354829	0.0505767	1	1.69689	0.00323292	0.855959	0.288684	-0.268229	0.968657	0.844846	2.06132	2.96301	2.44597	5.94725	6.0052	2.26259	6.14446	8.08419
Cre16.g675300	PHT8	Sodium-dependent phosphate transporter, major facilitator superfamily	1.56913	6.92915e-14	0.339179	0.231698	0.411153	0.862833	0.0932214	0.758284	0.583736	0.0432409	0.270055	0.737784	28.6298	85.6543	34.007	41.4138	115.194	54.9697	28.4948	92.2474	51.1724
Cre16.g675400			1.13189	0.00112983	-0.166906	0.734389	0.377117	0.955951	0.42448	0.30402	0.583797	0.166318	0.135313	0.982541	2.83985	6.34447	4.30877	4.83458	5.93084	6.8679	3.4861	4.86959	7.00648
Cre16.g675749	SUM2	Small ubiquitin-like modifier	0.603127	0.0904797	1.51059	3.16715e-06	0.00239793	1	1.57719	1.09231e-06	0.432693	0.298835	-0.28722	0.809966	13.046	19.9095	42.4975	30.6199	60.5941	63.8784	49.266	64.4876	86.556
Cre16.g675750			1.33964	2.03523e-07	0.0161608	1	0.0983855	1	-0.113547	0.768995	0.357824	0.426172	-0.408755	0.627508	1.15917	2.97761	1.20776	0.983361	3.17247	1.66054	1.32655	3.1551	2.46943
Cre16.g676100			0.964962	0.131413	0.806141	0.202892	-1.05427	0.704976	2.23944	1.71912e-05	-0.261653	0.759394	-1.37191	0.0581688	0.300489	0.597392	1.55347	0.578931	1.10273	1.43291	1.42065	2.44644	4.1651
Cre16.g676550			1.78797	2.5488e-11	-0.0792494	0.892729	0.343319	0.955721	0.216965	0.542534	0.59938	0.113489	1.01138	0.0240364	16.483	57.1939	21.425	25.2665	57.6473	34.5833	13.6237	48.5171	19.2714
Cre16.g677001			0.225118	0.730712	1.13972	0.00185623	-0.518326	0.834936	1.3392	0.00460878	0.441425	0.217626	0.11636	0.971906	0.470498	0.568357	1.33555	0.894277	1.3378	1.98761	0.95468	2.01201	2.03765
Cre16.g677500	APK1	Adenosine 5'-phosphosulfate kinase	-0.148597	0.737987	1.23819	0.000263528	-0.118745	1	1.2352	0.000385295	0.0788223	0.927797	-0.357522	0.736712	26.6856	24.2315	68.2685	46.0997	60.9256	80.0563	69.485	70.4928	114.434
Cre16.g677600	SOM5	S-adenosyl-L-methionine-dependent O-methyltransferase	1.19373	5.96073e-06	-1.23455	5.86989e-05	-0.0747662	1	0.787795	0.00546149	-0.934252	0.00531944	0.33194	0.746211	6.76926	15.6437	12.9105	5.31904	7.05471	7.41038	3.97394	7.9176	6.53725
Cre16.g677800			1.11733	0.00306375	-0.22713	0.689812	0.246025	1	1.4001	0.000139439	0.485926	0.341142	0.479627	0.647375	1.5259	3.34017	4.51452	2.94698	3.04342	6.77694	1.50643	2.73549	5.48541
Cre16.g678325			-0.300422	0.708078	1.55755	0.00368321	-0.0466986	1	1.38575	0.00638943	0.139378	0.857198	0.0378893	1	0.469754	0.381627	1.36491	0.351436	1.19316	1.63219	0.816096	1.31491	1.77989
Cre16.g678437			2.18838	4.44997e-13	-0.753774	0.0611594	-0.776714	0.700417	1.82921	6.1329e-09	-0.681758	0.139949	-1.01811	0.0692852	1.38886	6.41858	5.41839	2.81034	4.01924	3.71111	2.22323	7.34722	8.35908
Cre16.g679950	RFC3	DNA replication factor C complex subunit 3	0.1118	0.811673	1.60057	2.41792e-07	-0.354317	0.947026	1.58137	6.47205e-06	0.276995	0.529666	-0.549676	0.349254	11.3377	12.405	37.2513	19.0745	39.8393	49.4494	28.1929	54.2283	81.2854
Cre16.g681578	APC8	Anaphase promoting complex subunit 8	0.29183	0.512452	0.268103	0.504908	-0.499195	0.885004	1.01033	0.00796757	-0.34426	0.426055	-0.601014	0.289434	5.42809	6.68181	12.0645	3.76151	8.5816	10.3531	5.75051	12.9377	17.6528
Cre16.g681750	FAP381	Flagellar Associated Protein 381	6.28144	3.97344e-41	0.240622	0.657688	0.251011	1	2.26877	4.70091e-05	1.89738	4.13501e-05	0.328956	0.8576	0.114733	9.07311	0.632952	0.155737	11.6397	2.51313	0.237791	10.4051	2.2437
Cre16.g681800		Inositol 1,3,4-trisphosphate 5/6-kinase	1.29261	2.70236e-05	0.35847	0.298609	-0.0732936	1	1.11771	0.000479364	0.355156	0.373499	0.00952275	1	1.41959	3.50502	3.40812	2.06088	4.76387	4.73532	2.52905	5.35927	5.26374
Cre16.g682100	TDR1	Tropine dehydrogenase/reductase	1.03781	1.03968e-07	-1.0597	1.07304e-05	-0.251881	0.963714	1.29099	4.44668e-11	-1.50779	1.75394e-10	-0.61802	0.0963932	27.1591	56.5553	74.2427	29.782	28.631	28.1897	22.4828	36.3335	48.3671
Cre16.g682363			1.40915	0.0375816	-0.0481112	0.993962	0.153416	1	1.8353	0.00365048	-1.02194	0.0916941	-0.606523	0.704731	0.344363	0.925636	1.3462	0.500676	0.945321	0.73139	0.52004	0.905547	1.2762
Cre16.g682369	CTP1	Heavy metal transporting ATPase	1.145	3.89252e-08	-0.515061	0.0190863	-0.087355	1	0.391029	0.108795	-0.111243	0.753742	-0.137867	0.899813	13.2028	29.8941	19.4789	17.0178	21.834	19.359	14.1666	24.7053	23.8063
Cre16.g682475			1.34179	1.7518e-05	-0.226447	0.518063	-0.293626	0.961034	2.0625	8.78223e-12	-0.576079	0.0622991	-0.225077	0.831507	2.32318	5.99493	10.6674	2.68152	5.38584	7.87458	3.51728	7.04972	10.2402
Cre16.g682923			1.2511	3.73878e-07	-1.4002	1.46364e-08	0.0996645	1	1.44832	5.75359e-09	-1.45727	2.60273e-09	-0.0647936	1	7.15792	17.2534	21.6376	2.98427	6.91106	8.6062	5.1409	6.88116	10.0389
Cre16.g682950	RAD9	DNA damage checkpoint protein	1.01822	0.0142596	0.877135	0.0100111	-0.0741528	1	1.93423	1.20499e-07	0.191382	0.679886	-0.418964	0.522135	0.657944	1.37227	2.85875	0.911617	2.6478	3.52126	1.43885	2.98994	5.29714
Cre16.g683707			1.76853	0.000111182	1.17183	0.0346359	0.00774494	1	1.9932	2.0418e-05	0.48686	0.50848	-0.111891	1	4.80401	16.1463	20.7788	16.2424	39.6481	31.9973	9.31578	42.0309	38.8399
Cre16.g683931			1.54515	0.00323218	1.66163	0.000147675	-0.383976	0.974748	2.21709	2.42754e-05	0.96956	0.0498744	-0.829507	0.267626	1.25052	3.62112	6.29262	3.1683	12.4664	13.7155	5.7442	17.2891	27.324
Cre16.g684022			4.22123	4.31262e-41	-2.66236	7.33577e-11	-1.86259	0.00186146	3.83596	3.75457e-34	-2.33604	1.55653e-08	-1.22713	0.0419544	0.642058	12.2102	10.281	0.566018	2.05297	2.21983	0.452684	7.96847	5.82707
Cre16.g684155			0.716931	0.0245555	0.260927	0.468216	-0.171553	1	1.14114	0.000158197	-0.169044	0.710463	-0.786272	0.0547626	3.42627	5.70585	8.37411	3.91403	7.2452	8.10038	4.24543	8.70285	15.6933
Cre16.g684650			1.39062	2.44647e-13	0.387664	0.174316	0.376704	0.887958	0.912704	5.4118e-06	0.650574	0.0233486	0.255061	0.769828	41.4402	109.846	86.9617	60.5949	152.553	148.222	50.0659	125.139	138.577
Cre16.g685000			2.88541	4.71825e-15	-1.14043	0.0390192	0.255299	1	2.96854	2.29798e-15	-1.39627	0.0166777	-0.484872	0.790457	13.6494	102.351	116.831	5.09804	49.4285	48.9324	11.765	43.899	77.0352
Cre16.g685050	LCI15	PRLI-interacting factor L	3.64083	2.08538e-41	0.435829	0.212313	0.374825	0.927782	2.95274	1.51251e-28	0.776956	0.0259681	0.173877	0.92659	17.921	225.49	153.084	23.9999	325.36	286.557	45.7104	267.089	284.641
Cre16.g685053			1.12169	0.00124507	-0.425753	0.372958	0.350678	0.974748	-0.613456	0.13532	0.917573	0.060502	0.251938	0.90901	0.884354	1.98035	0.663033	1.21007	1.52698	1.3126	0.592123	1.27974	1.24742
Cre16.g685100			4.62362	5.5449e-11	-0.628713	0.443904	-0.0642236	1	3.96883	3.17885e-08	-0.376924	0.730761	-0.512043	0.86115	0.471886	11.5963	7.92734	0.278262	8.17718	6.85495	2.85823	9.09256	10.953
Cre16.g685628			1.19472	0.000240035	-0.951132	0.0303873	0.123163	1	0.122185	0.793407	0.0762879	0.960294	0.0268088	1	2.13244	4.94868	2.61246	1.82169	2.70068	2.97175	3.32859	2.64445	3.24768
Cre16.g685650	GLR1	Ionotropic glutamate receptor	2.39547	2.31543e-13	-1.71036	6.90251e-07	0.1943	1	0.726916	0.0617103	-0.161499	0.803714	-0.310291	0.824737	1.22944	6.51733	2.27003	0.968585	2.11317	2.20184	1.48963	1.97427	3.06584
Cre16.g686050			0.623795	0.181357	1.80451	9.19743e-07	-0.0660589	1	1.63872	3.52688e-05	0.737934	0.0747717	-0.275002	0.847903	0.465461	0.724113	1.60027	0.878049	2.70632	2.96142	0.912192	3.01703	3.98438
Cre16.g686350			1.46007	3.90047e-05	0.778925	0.128041	0.389887	0.974748	1.11514	0.0031723	0.702563	0.238829	0.273448	0.920503	1.27561	3.59459	3.11562	2.98935	6.513	5.44544	1.61463	5.28885	5.08666
Cre16.g686400		FAD-dependent oxidoreductase	1.77434	3.61087e-11	-0.166724	0.774011	0.576501	0.890836	1.16692	4.70187e-05	-0.029883	1	0.68045	0.38293	3.52427	12.3116	9.01332	5.88079	11.5094	9.3254	3.65824	8.24331	6.54248
Cre16.g686552			0.98814	0.00309508	1.104	0.00110529	-0.073415	1	1.74665	5.74719e-09	0.391636	0.350484	-0.362587	0.687828	2.40501	4.84653	8.93412	5.89873	11.0015	12.8029	6.71415	12.322	18.3902
Cre16.g686641			4.73358	7.80487e-29	-0.102919	0.925259	0.748939	0.890836	0.423267	0.604349	0.918119	0.287902	1.80165	0.099887	0.370246	10.1989	0.547036	0.172805	10.1511	1.15356	0.142522	6.42185	0.364459
Cre16.g686950	CTF18	DNA damage repair and chromosome cohesion protein	0.66712	0.0835181	1.27121	9.44402e-05	-0.429026	0.904045	1.57859	7.01365e-06	0.490935	0.214755	-0.395171	0.631359	1.38009	2.21798	4.55775	1.67214	5.67942	6.96107	3.16378	8.14589	10.3301
Cre16.g687000			1.12494	3.50626e-08	-0.0948313	0.758117	0.270129	0.917838	0.454358	0.0525497	0.258603	0.357612	0.432454	0.228377	10.4952	23.2215	16.0838	11.9986	22.9303	20.7528	13.1249	20.3161	17.1254
Cre16.g687450	CPLD54	potassium ion transmembrane transporter	1.73134	1.39232e-17	-0.295288	0.217926	0.00367688	1	0.770004	0.000459433	-0.417818	0.103482	-0.158826	0.867246	14.8028	49.6064	28.1677	8.32874	42.9553	22.7288	6.827	45.6543	28.4514
Cre16.g687500	ARP2	Actin-related protein	-0.121552	0.690382	0.265908	0.386799	-0.277367	0.955951	1.15533	6.03516e-07	-0.872623	0.000911354	-0.566404	0.155433	15.4591	14.3628	38.1457	13.3519	18.3041	22.7168	19.3428	23.6653	37.524
Cre16.g688190			-0.110164	0.828872	1.64278	1.69871e-05	-0.580873	0.883832	1.60829	1.15031e-05	0.174418	0.782833	-0.801803	0.172908	1.75122	1.64455	5.85585	2.17491	5.44494	7.26393	5.95743	8.65504	14.2041
Cre16.g688414			2.77831	1.53494e-05	0.893658	0.055491	-0.190157	1	2.87261	1.05401e-05	0.397417	0.522383	0.0244684	1	0.342844	2.40447	2.78523	0.891134	4.79243	4.06833	0.94335	5.83141	4.40279
Cre16.g688450	CFAP298, DAB2	Dynein assembly factor	1.07806	0.000561438	-0.28781	0.517617	0.491413	0.900278	0.451004	0.2135	-0.770935	0.0662558	-0.120265	0.99805	20.7816	45.3982	32.4572	17.8171	38.3147	19.9544	22.291	29.0169	24.4951
Cre16.g688550	GSTS1	Glutathione S-transferase	0.510943	0.10714	-0.665746	0.0511024	-0.225861	0.991543	1.40367	1.53288e-06	-1.32472	5.48387e-05	-0.162254	0.945509	93.9688	133.737	274.237	98.5385	90.4263	120.495	131.691	112.917	149.208
Cre16.g690750			1.41033	1.03306e-08	0.00780596	1	-0.0761108	1	0.823666	0.00214166	-0.075651	0.889463	-0.402937	0.417632	4.6572	12.5405	9.17374	5.83971	13.3699	9.50252	7.05601	15.0213	13.9926
Cre16.g690879	FAP173	Flagellar Associated Protein 173	-0.00917296	0.981103	-0.773294	0.0560475	-0.592036	0.885004	1.26348	1.1455e-06	-1.2532	0.00147306	-0.722249	0.266984	7.85465	7.95896	20.8664	5.12862	4.88534	9.64474	9.21411	7.83033	17.6445
Cre16.g691800	FLVB	thylakoid flavodiiron protein	1.62733	1.02552e-17	-0.566609	0.0306386	0.165543	0.996805	1.57465	3.19309e-16	-0.696419	0.0109729	-0.0140564	1	39.2241	123.687	130.767	32.8535	87.502	87.1926	32.0349	82.9913	98.4041
Cre16.g692150		GT90 family protein 29	0.0596855	0.901137	0.393545	0.38868	-0.57556	0.884075	1.02074	0.00172364	0.0675269	0.950749	-0.506896	0.500784	1.84468	1.94317	4.11453	1.4206	2.68651	4.7253	2.79614	4.27019	7.49556
Cre16.g692600	ULP2	Ulp1-like peptidase	0.0830866	0.838702	0.798999	0.00689383	-0.206849	0.984837	1.11616	0.000185289	-0.111418	0.830207	-0.116653	0.974709	3.53666	3.77482	8.44333	4.76897	6.98693	8.58012	4.56728	8.60563	10.4221
Cre16.g692750			1.14622	0.0118113	1.13985	0.00391334	-0.291956	0.980224	1.82919	2.25473e-05	0.786072	0.0683254	-0.380985	0.74345	1.4199	3.18297	5.48884	3.92295	7.46771	10.5464	5.13671	9.73071	15.377
Cre16.g692901			1.84237	5.58408e-16	-0.252727	0.395782	0.443114	0.811705	-0.0488906	0.889559	-0.184987	0.623283	0.439759	0.366462	49.1348	180.097	53.8535	48.9486	158.552	50.0541	31.0745	123.882	41.5784
Cre16.g693203			1.34432	3.9931e-09	-0.31791	0.286113	0.254521	0.963838	0.332046	0.239353	0.0492707	0.955584	0.519705	0.26295	3.98151	10.2111	5.59809	2.3152	8.69605	6.23976	1.77457	7.77701	4.87309
Cre16.g693300			0.399878	0.424237	-0.384791	0.510766	-0.966518	0.676468	1.6145	5.59343e-05	-1.22548	0.0107706	-0.979288	0.165071	1.22585	1.63718	4.12436	1.32838	1.33352	1.94196	2.26907	2.77349	4.30519
Cre16.g693750			0.440584	0.310952	1.24404	0.000193032	-0.227741	0.99088	1.49824	4.04311e-05	0.00415221	1	-0.463322	0.520165	1.54485	2.11528	4.80305	2.68227	5.34906	5.30782	2.46108	6.66186	8.17378
Cre16.g693819	PWR12	PWR motif protein	2.456	0.000759565	0.561199	0.385709	-0.632444	0.923649	3.59078	6.07862e-08	-0.938411	0.127755	-1.73423	0.0124732	0.079447	0.458502	1.11458	0.342039	0.706827	0.627933	0.345557	1.18133	2.35543
Cre16.g694203	PWR14	PWR motif protein	1.37674	5.19009e-06	0.471664	0.176112	0.357494	0.947026	1.089	0.000563162	0.392702	0.339893	0.359819	0.698024	7.7685	20.8098	18.891	19.0868	29.9301	26.291	12.7658	24.8505	22.9237
Cre16.g694206			-1.30402	0.0225783	3.13752	2.64558e-12	-0.220989	1	1.60456	0.000404553	0.332556	0.529774	-0.822268	0.150142	0.723666	0.294655	2.42944	1.68694	2.75323	3.35496	1.61884	3.42465	6.65585
Cre16.g694450	DNJ36	DnaJ-like protein	1.77643	1.08574e-15	-0.00255393	1	-0.0278691	1	0.821528	0.000587019	-1.0289	0.0001233	-0.550821	0.201948	13.007	44.9666	25.5451	10.1876	47.7982	13.5179	16.3997	51.8614	22.2742
Cre16.g694500	DNJ37	DnaJ-like protein	2.30461	8.50475e-17	0.642179	0.171123	0.539198	0.916909	0.832053	0.00735939	0.475623	0.41225	0.47014	0.727073	2.04592	10.1457	4.0129	2.27953	16.9696	6.07218	3.33638	12.4259	4.93316
Cre16.g695350			-0.0219293	0.967918	1.38681	6.31799e-05	-0.418825	0.913092	1.14226	0.00113656	0.0231717	1	-0.802108	0.088706	1.58054	1.57237	3.83783	1.96901	4.35999	4.28369	3.33184	6.23339	8.35688
Cre16.g695700			1.14588	0.00979335	-1.67475	0.000449504	0.280527	1	-0.351301	0.516289	-0.982967	0.0774279	0.0243637	1	26.2737	60.763	23.8321	14.8901	19.4118	12.6063	18.6457	17.0171	13.8487
Cre17.g696400	CLPS1	Clp protease adaptor protein	1.40511	2.37002e-11	0.888247	0.000913426	0.398016	0.885004	0.60356	0.00979886	1.57218	1.37725e-09	0.534598	0.233743	43.885	117.234	73.9997	117.23	230.283	238.774	74.8534	186.341	184.092
Cre17.g696850			1.88508	4.81326e-19	0.725728	0.0153227	0.374479	0.914804	2.25821	3.02259e-26	0.616688	0.0651939	0.154543	0.932853	41.1959	153.653	218.886	57.2327	269.839	365.22	69.2069	221.921	366.09
Cre17.g698233			1.57039	5.64064e-14	-0.125551	0.702653	0.458002	0.763151	0.065755	0.843613	0.325203	0.329677	0.119046	0.954737	2.38524	7.23812	2.80403	2.43918	6.94319	3.76424	2.4445	5.39101	3.88984
Cre17.g698400	LCI31	Low-CO2-inducible protein 31	2.78145	7.44946e-09	1.80723	0.000112145	0.449281	0.963838	1.24564	0.0158126	2.38253	4.91484e-07	0.0287703	1	6.46	43.9159	16.4255	15.0416	167.66	95.8944	35.1944	130.68	105.455
Cre17.g698650	GTP1	Gamma-glutamyl transpeptidase	1.0843	4.18109e-05	-0.313743	0.403868	0.0216863	1	1.1406	2.25473e-05	-0.668777	0.0661749	0.0349157	1	3.21257	6.90307	7.8786	1.94454	5.86333	5.40226	2.02763	6.15853	5.89841
Cre17.g699400			2.21758	9.91033e-13	-1.20159	4.0411e-06	0.0191212	1	1.22499	0.000316457	-0.610223	0.0617878	0.26356	0.810968	1.97422	9.44547	5.24882	1.24149	4.27805	3.67318	1.80729	4.51649	3.40742
Cre17.g699500	TTLL9	Tubulin-Tyrosine Ligase 9	1.01459	0.000586575	-0.324226	0.393847	0.171533	1	0.285519	0.433298	-0.497683	0.218144	-0.44196	0.573577	14.244	29.7354	19.5981	8.55612	24.5733	14.9214	11.8971	23.2132	22.6476
Cre17.g700000			2.99195	5.12949e-09	1.06356	0.0674218	0.226891	1	1.56539	0.00498015	0.947284	0.165714	-0.0508775	1	1.04105	8.33052	3.36378	4.21467	18.8519	7.0972	4.2127	17.1564	8.35315
Cre17.g701350			0.00238771	0.997417	1.45593	0.000965088	-0.524302	0.920342	1.99285	7.07921e-06	-0.403742	0.478472	-0.967259	0.126443	3.06445	3.10781	13.3582	4.62747	9.05355	11.0506	8.58751	13.8195	24.3734
Cre17.g702150	CCS5	Thioredoxin-like protein similar to Arabidopsis HCF164	1.25199	7.5732e-09	0.173544	0.574223	0.398509	0.861445	0.529981	0.0294743	0.483044	0.0915708	0.489527	0.235031	25.3165	60.9073	40.6544	31.5989	72.8026	61.3334	24.2706	58.9349	49.0294
Cre17.g702500	TAB2	conserved chloroplast PsaB RNA binding protein	1.1333	2.41629e-06	0.298907	0.498589	0.536501	0.885004	-0.243914	0.42312	0.885346	0.0281207	0.907294	0.0941866	51.5859	113.885	48.8275	84.9487	148.723	96.3148	41.8351	109.478	57.4961
Cre17.g703450			1.92752	2.97631e-09	0.651989	0.208983	0.225534	1	1.50285	1.04126e-05	0.138412	0.893569	0.309692	0.894836	1.01802	3.9149	3.21292	1.05922	6.56689	3.80339	0.856809	5.98093	3.47311
Cre17.g705100			2.53186	8.22925e-28	-0.351278	0.150556	0.26759	0.930188	0.772485	0.00265343	-0.290715	0.342601	0.00306767	1	15.6406	91.8794	29.3529	10.7166	75.9085	26.3338	11.5473	67.2095	29.3774
Cre17.g705650			0.454911	0.449907	2.06302	5.19931e-07	-0.314122	0.978052	1.86304	0.000161914	0.514051	0.319738	-0.586016	0.493627	0.320095	0.449692	1.29835	0.505348	1.96158	2.01458	0.872051	2.6116	3.39688
Cre17.g705700	GGK1	Glutamate 5-kinase	-1.0622	0.000200478	2.44742	4.37885e-14	-0.296777	0.972754	1.07379	9.04128e-05	1.62889	2.67488e-07	0.127035	0.980017	5.41857	2.66629	12.9283	36.3559	15.0614	42.535	44.9222	19.7305	43.6688
Cre17.g706650	VPS22	Subunit of ESCRT-II complex	1.3626	9.38928e-07	0.27448	0.428483	0.390935	0.904045	0.898097	0.0027305	0.391391	0.296504	0.320054	0.719307	4.22155	10.9724	8.71865	3.50787	14.0083	12.4318	3.8507	11.3782	11.1119
Cre17.g706850			-0.487816	0.178849	1.39946	6.64111e-06	-0.22493	0.985239	1.08435	0.000956095	0.168223	0.73566	-0.355361	0.691156	19.3435	13.818	44.8695	35.1499	38.9773	55.4033	44.5346	48.518	79.3797
Cre17.g709350	SYP5	Qc-SNARE protein, Syn8/Syntaxin8-family	1.02958	2.90708e-06	-0.41394	0.0539906	0.37964	0.793833	0.446612	0.0755604	-0.0902989	0.804006	0.293316	0.539292	24.1501	50.1911	36.5972	19.4533	39.592	37.6414	21.888	32.4271	33.9811
Cre17.g709550			1.01407	2.39347e-06	-0.198106	0.506824	0.0790588	1	0.556282	0.0185561	0.258638	0.429028	0.0257769	1	13.0445	26.8168	21.2193	19.7157	24.5524	27.6112	15.433	24.7909	30.3504
Cre17.g709750			1.02396	4.65888e-06	0.83871	0.00402222	0.104504	1	0.564561	0.0218958	1.60816	9.62255e-09	0.164087	0.920773	3.5436	7.31644	5.85995	12.6453	13.7614	19.2377	9.09171	13.6886	19.2442
Cre17.g710600		Protein tyrosine kinase	1.40976	0.000250191	-1.24373	0.00528086	-0.936808	0.661848	0.476217	0.307846	-1.0148	0.0509912	-0.616123	0.580569	0.840977	2.23653	1.30858	0.156429	1.01609	0.700776	0.284718	2.0744	1.19107
Cre17.g710650	PTK21	Protein tyrosine kinase	1.09442	0.00191507	0.818514	0.0250278	-0.123154	1	0.225739	0.639031	0.588853	0.220067	-0.846644	0.12263	0.625479	1.34955	0.816613	0.206097	2.52931	1.33059	0.548131	2.94312	2.66559
Cre17.g710950			1.73927	1.43385e-08	-0.833825	0.0184867	0.317077	0.974748	0.757586	0.0339494	-0.247803	0.645897	-0.0382703	1	3.26853	11.0616	6.1942	2.77243	6.54486	5.63646	3.43623	5.58771	6.41509
Cre17.g712126			2.15483	0.00173816	-0.524097	0.385547	0.394214	0.996805	1.51483	0.0528726	-0.382502	0.66464	0.702085	0.740162	0.647286	2.98083	2.11641	0.988034	2.18075	1.74324	1.57726	1.76021	1.21803
Cre17.g712450			0.0197466	0.975979	2.04237	1.38635e-08	-0.144111	1	1.29618	0.00191209	0.575575	0.161116	-0.78008	0.109436	0.463299	0.474991	1.25398	0.493798	2.0817	2.05809	0.833412	2.45206	3.9892
Cre17.g713051			1.0592	1.30097e-05	0.624441	0.0092085	0.0648369	1	0.799569	0.00187443	0.473671	0.08773	-0.243402	0.744333	6.65382	14.0421	12.7485	10.882	22.8952	19.3549	10.8556	23.3468	25.7323
Cre17.g714200	KUP2	Potassium ion uptake transporter	1.4365	1.5226e-07	-2.7118	4.99865e-17	-0.0037741	1	-0.341761	0.323075	-0.982867	0.00821586	0.314205	0.811156	4.20957	11.6881	3.7684	1.25903	1.85549	2.01549	1.05448	1.98229	1.81618
Cre17.g716150	SUM4	Similar to Small ubiquitin-like modifier	0.527397	0.21516	0.902563	0.0283196	-0.779605	0.661848	1.21764	0.000662211	0.536273	0.245369	-0.970963	0.0547048	0.741447	1.08806	1.91861	1.02553	2.1485	3.02874	2.65097	3.92754	6.64633
Cre17.g716350		GT90 family protein 32	1.36081	0.000925439	0.986786	0.0136021	0.497054	0.914864	0.614231	0.209525	1.64273	4.92698e-05	0.458867	0.657834	1.07907	2.8202	1.82835	1.28605	5.914	6.19825	1.22457	4.46396	5.02295
Cre17.g716500			1.6472	0.0042432	-0.106561	0.870965	0.254822	0.998967	1.08839	0.0891386	0.682547	0.122869	0.0675056	1	0.812871	2.56731	1.87679	0.505718	2.54296	3.38033	0.888538	2.26151	3.58951
Cre17.g716650			2.22652	1.37961e-15	0.0641637	0.921306	0.215153	0.991543	0.442541	0.19028	0.153292	0.771606	-0.0317456	1	9.93562	46.8856	14.7886	10.0792	52.2763	18.0255	15.8781	47.925	20.6702
Cre17.g716700			1.63635	2.83348e-12	-0.350443	0.241837	0.190076	0.988553	1.76802	1.11491e-13	-0.370654	0.271295	0.05408	1	40.4713	129.607	156.057	44.5829	105.392	129.05	51.443	98.4227	138.828
Cre17.g717500			1.38732	0.000132906	0.533896	0.222552	0.398428	0.963714	0.798896	0.0519336	0.0490707	0.99272	-0.687829	0.379121	1.92771	5.09247	3.65445	3.82356	7.80556	4.16704	4.36904	6.31473	7.5589
Cre17.g717750	TRX24	Thioredoxin-like	1.27564	2.13778e-06	-0.0160092	1	0.350793	0.924862	0.34356	0.303399	0.349889	0.360513	0.079901	1	10.3509	25.8197	14.9188	14.1229	26.4328	20.1671	12.9722	22.0983	21.3946
Cre17.g717850	PHC8	Pherophorin-chlamydomonas homolog 8	2.41339	4.59884e-24	-1.69463	6.37728e-07	-0.0512815	1	2.20448	5.14263e-20	-0.649194	0.113065	0.844118	0.110493	14.1522	77.066	73.3182	3.43507	24.933	50.0756	3.6248	27.4988	31.2082
Cre17.g718468			1.23853	2.92039e-06	0.390053	0.229431	0.0441001	1	-0.309531	0.396434	1.84476	5.62219e-10	0.233328	0.839664	1.92888	4.61068	1.74491	1.57062	6.41358	6.76731	1.83924	6.63337	6.4327
Cre17.g718850	RFA1	Replication protein A, 70 kDa DNA-binding subunit	0.242298	0.491067	1.24104	5.56589e-06	-0.301151	0.954735	1.13874	8.898e-05	0.540367	0.0932095	-0.354352	0.609524	7.22555	8.62932	17.6377	12.477	21.6991	27.9233	15.0863	28.3966	39.9823
Cre17.g719150		LCI12 paralog	3.85037	2.72778e-07	-2.47055	9.35543e-06	-0.27093	1	4.22411	2.01567e-08	-2.67049	4.35212e-07	0.175173	1	0.325541	5.09275	7.07663	0.387049	0.991043	1.23294	0.224843	1.23859	1.21229
Cre17.g719500	AOF9	Flavin-containing amine oxidase	0.656003	0.0420281	-0.449524	0.286356	-0.735883	0.713552	1.87251	2.24917e-11	-0.130776	0.835623	-0.0233696	1	2.44929	3.94249	10.0927	3.52625	3.04642	9.90144	4.16891	5.40933	11.2675
Cre17.g720400	HMA1	heavy metal transporting ATPase	1.4671	1.63557e-08	-0.44467	0.231885	-1.01341	0.147401	0.87655	0.00170871	-0.771097	0.0430012	-1.21385	0.00739599	3.67542	10.2028	7.4307	4.09676	8.02113	4.73623	3.48369	17.2529	12.3595
Cre17.g720900			8.19699	1.30973e-68	0.70387	0.200047	0.497561	0.963714	5.15686	2.28263e-25	1.74247	0.00113018	1.2004	0.120651	0.0743374	22.4348	3.01607	0.254997	39.0583	10.7498	0.219854	29.5261	5.30581
Cre17.g720950		3-oxo-5-alpha-steroid 4-dehydrogenase family protein	4.17434	8.31732e-21	1.18837	0.0102048	0.419701	0.968684	1.35684	0.00308341	1.53185	0.0014764	0.703542	0.457275	5.94298	106.78	16.5548	14.6976	263.593	51.7558	13.188	209.74	36.3127
Cre17.g721500	STA2	Granule-bound starch synthase I	2.12705	1.02907e-22	-0.404718	0.182089	0.276434	0.963838	0.726873	0.00201833	0.601411	0.0552257	0.365358	0.585871	130.675	579.343	240.299	216.891	460.421	393.112	207.636	405.044	341.818
Cre17.g722800	MPPA1	Mitochondrial processing peptidase alpha subunit	1.05904	6.10583e-06	-0.0267406	0.985175	0.384099	0.885004	0.179312	0.559632	0.278077	0.415731	0.644943	0.0895644	18.3663	38.6581	23.2657	31.5516	40.2007	30.1217	19.8163	32.8397	21.6596
Cre17.g723000			1.10119	1.4223e-07	-1.23257	6.2465e-06	0.0759593	1	-0.135529	0.639014	-0.514738	0.129478	0.059089	1	5.77409	12.592	5.83964	3.21141	5.63657	4.40969	2.72324	5.70346	4.76254
Cre17.g723350	SULTR2	Sulfate anion transporter	1.11667	0.02041	-0.998441	0.179924	-0.0860976	1	2.65055	6.04204e-10	-1.97299	0.00444836	0.79439	0.679635	0.547286	1.23281	3.82062	0.459225	0.632735	1.0672	0.712342	0.715994	0.689622
Cre17.g723400			2.35966	0.000175696	-0.672612	0.462087	0.470484	1	3.6242	2.07593e-09	-3.39155	4.17975e-05	0.890681	0.775485	0.340814	1.82521	4.64825	0.168315	1.19291	0.489435	1.10409	0.912052	0.285452
Cre17.g724050			0.137969	0.840802	1.55236	0.00319417	-0.963065	0.676468	1.68892	0.000196503	0.292234	0.685674	-1.36392	0.0322622	0.797501	0.896202	2.84216	1.12817	2.76705	3.83241	3.28987	5.7436	11.0574
Cre17.g724150	DRP3	Dynamin-related GTPase	0.820417	6.08769e-05	-0.204918	0.38496	-0.256148	0.914864	1.00764	1.01751e-06	-0.243026	0.346698	-0.0303968	1	16.3965	29.4055	36.9654	16.6821	26.8957	33.6993	17.1294	34.2344	38.4327
Cre17.g724450			-0.220494	0.72513	1.49579	0.00101266	0.0484707	1	1.50574	0.000386361	0.0424898	0.996948	-0.0633831	1	0.808845	0.6989	2.59488	1.01449	2.1047	2.86883	1.58383	2.17456	3.3718
Cre17.g724800			0.59799	0.237895	1.06252	0.030981	-0.498059	0.952836	1.60112	0.000190527	0.52759	0.36868	-0.894116	0.216574	0.64353	0.991873	2.12909	1.23734	2.17178	3.41771	2.04709	3.27333	7.06732
Cre17.g724900			-1.19592	0.017322	2.34483	9.07348e-06	-0.623152	0.914804	1.20464	0.00695745	-0.016506	1	-1.20443	0.0917356	1.12544	0.49563	2.84977	1.35675	2.67006	3.09661	3.24325	4.39894	7.98959
Cre17.g725500			0.821653	8.65372e-05	0.285431	0.368381	0.146439	1	1.06383	4.36268e-07	-0.377692	0.269299	-0.112016	0.974792	156.769	279.478	364.128	174.665	362.367	304.795	161.977	349.197	368.398
Cre17.g725600			0.151814	0.773948	0.860948	0.0388998	0.107289	1	1.47271	1.55174e-05	0.298015	0.517541	-0.400571	0.621983	0.583858	0.658563	1.79773	0.839494	1.25761	2.41252	1.2806	1.24836	3.56155
Cre17.g726450			1.37327	6.93714e-05	0.186531	0.763179	0.336247	0.978052	0.14464	0.761643	0.530635	0.339276	0.83069	0.261172	34.1204	88.1295	41.4686	62.523	107.707	64.7984	38.048	91.0202	40.8622
Cre17.g727600			1.24928	2.7389e-06	-1.52777	0.000134286	-1.05606	0.367707	0.616718	0.0378057	-0.775445	0.0997193	-0.454744	0.700308	1.15112	2.80484	2.00148	1.12238	1.01154	1.24319	0.792801	2.24994	1.90228
Cre17.g727750			1.24556	3.35602e-07	-0.0198591	1	0.509211	0.793833	0.141457	0.681204	0.118112	0.822754	0.0489598	1	2.71509	6.58794	3.37912	2.5722	6.79496	3.92299	2.1091	5.08245	4.26289
Cre17.g728300	FAP226	Flagellar Associated Protein 226	1.48193	7.68355e-05	-0.704251	0.0641571	0.307761	0.974748	-0.0155865	0.978928	-0.245329	0.676347	-0.583371	0.464216	2.45064	7.0989	2.76548	1.9481	4.47989	2.45719	1.69714	3.84255	4.14385
Cre17.g729450	CLV2	Voltage-gated chloride channel	1.84985	1.32125e-15	0.0846222	0.876017	0.39257	0.914804	0.416815	0.129437	1.07862	0.000704757	0.491227	0.427237	20.4545	74.7314	30.6191	43.2441	83.4699	69.1743	24.8546	67.8225	55.0911
Cre17.g729850	FAP227, C1A-18	Flagellar central pair-Associated Protein 227	1.13235	0.000160182	-1.01686	0.000992652	0.0228162	1	-0.194325	0.630769	-0.535104	0.178103	0.106776	0.999557	14.274	32.0839	14.1967	9.0671	16.5257	10.3625	10.0603	17.3373	10.7748
Cre17.g731050			1.9188	1.04989e-11	0.000706663	1	0.300469	1	0.493811	0.150725	1.11287	0.0570235	0.105984	1	3.59558	13.7293	5.63609	18.2003	14.6209	13.1691	6.48443	12.6461	13.6924
Cre17.g731350		Short-chain dehydrogenase/reductase	0.290335	0.319023	-0.0278385	0.987544	-0.0739799	1	1.00018	6.02988e-05	-0.388617	0.241179	0.0301174	1	12.9892	15.9989	28.7686	14.0912	16.7198	23.9406	17.6357	18.7321	26.2313
Cre17.g732150	FAP130	Flagellar Associated Protein 130	1.16299	0.000921066	-0.956606	0.0190747	0.39972	0.963838	-0.071593	0.889233	-0.627738	0.202618	0.257572	0.89986	21.0134	48.8782	22.9499	15.916	25.8585	15.5941	16.641	20.8496	14.6466
Cre17.g732400			1.54203	3.50958e-09	0.253377	0.570097	0.306835	0.974748	0.853708	0.00284951	0.503841	0.264473	0.252549	0.872587	1.2935	3.79999	2.5858	1.77171	4.8275	3.99103	1.49389	4.16592	3.76444
Cre17.g732802			-0.787575	0.085801	0.795938	0.155605	-0.36157	0.982889	1.14123	0.0032126	-0.741209	0.186538	-0.702439	0.468875	2.18356	1.27176	5.29408	1.0227	2.34182	3.47245	1.58055	3.22045	6.34258
Cre17.g733550			1.18783	5.20537e-06	-0.81705	0.00577654	0.0472069	1	0.573101	0.0521824	-0.604746	0.0807244	-0.0630755	1	11.0131	25.4234	18.0541	6.88683	15.2316	12.9416	8.05181	15.6866	15.2006
Cre17.g733652			0.233013	0.662452	0.509273	0.210338	0.0736005	1	1.30331	0.00130312	-0.207707	0.676462	-0.077761	1	2.14772	2.56819	5.81332	2.66807	3.84405	5.56055	2.99285	3.90584	6.51241
Cre17.g734596			1.18244	2.65396e-05	-0.0583741	0.91227	0.0975498	1	0.679246	0.0274456	0.0657871	0.919139	-0.159939	0.908839	16.1477	36.9841	28.4729	17.7476	37.7053	32.8428	19.4553	37.5345	40.7029
Cre17.g734612	MRP2	ABC transporter, multidrug resistance associated protein	1.44548	1.80604e-10	-0.326218	0.29749	0.357063	0.912591	-0.117104	0.711131	0.675637	0.0266376	0.530705	0.261443	58.661	162.888	60.9194	86.6139	135.894	103.681	50.9772	113.114	80.3368
Cre17.g735200	KIN1-2	Kinesin motor protein	2.20785	1.44384e-07	0.704314	0.0331426	0.525989	0.860751	1.14183	0.023063	0.449759	0.373935	-0.0679396	1	0.439542	2.07174	1.07124	0.450623	3.56389	1.61331	0.65016	2.65067	1.89117
Cre17.g735350	FAP164	Ankyrin Repeat Flagellar Associated Protein 164	1.02946	0.000757093	-1.07607	0.000125861	-0.0931613	1	-0.810229	0.0146554	-0.314765	0.444767	-0.210641	0.880571	11.1545	23.4072	7.31128	7.60272	11.5398	6.16726	6.71545	13.0881	7.99431
Cre17.g735800			1.70475	4.81492e-16	-0.583409	0.0407368	0.154017	1	0.459114	0.0657606	-0.635403	0.0483876	0.0527594	1	3.9004	12.8944	6.04492	1.98526	9.10253	4.17167	1.53587	8.70697	4.51368
Cre17.g736000			1.18374	6.12551e-07	-0.506581	0.198802	-0.211062	1	0.828201	0.00110652	-0.223254	0.685092	-0.27008	0.857641	1.47284	3.39287	2.9171	2.23226	2.52643	2.7071	1.47765	3.12239	3.64149
Cre17.g738250			1.11396	0.00470825	0.17552	0.749634	0.374783	0.963838	-0.0349028	0.953758	0.0211173	1	0.00363593	1	2.34012	5.12489	2.48969	4.5021	6.14065	2.78977	3.40812	5.03968	3.15519
Cre17.g738550			0.0942916	0.845529	1.07304	0.00748329	-0.307634	0.974748	1.32468	2.97791e-05	-0.247259	0.651834	-0.296451	0.837415	1.41442	1.53035	3.89695	1.83707	3.3833	3.58048	2.12839	4.46888	4.9391
Cre17.g740950	ELIP6	High intensity light-inducible Lhc-like gene	1.60834	8.86035e-08	0.0676166	0.942308	0.025174	1	-0.140866	0.762025	1.86379	2.8436e-06	0.224147	0.915785	2.86406	8.93921	2.89618	26.779	9.77471	11.4118	9.71016	10.2531	10.8885
Cre17.g742000	MOT8	Predicted protein	1.12941	0.0015138	-0.327518	0.402796	0.501889	0.885004	0.456282	0.271858	-0.828436	0.0253886	-0.0347249	1	9.90101	22.4542	15.6585	6.08939	18.4336	9.24944	6.76883	13.8396	10.5876
Cre17.g743547			1.38322	7.31228e-11	0.337477	0.317829	0.344826	0.930786	0.3055	0.245204	0.806014	0.0121489	0.274821	0.786346	12.1993	32.2636	16.9683	22.7414	43.0883	32.0074	14.1787	36.1411	29.4339
Cre17.g744247			0.705156	0.148647	1.89192	9.12138e-07	-0.680656	0.793833	2.1045	1.00207e-06	0.610251	0.188121	-0.845148	0.149011	0.729613	1.2039	3.44747	1.45504	4.76254	5.79806	2.61499	8.12498	11.6953
Cre17.g744847	SEC6	Component of the Exocyst Complex	1.26869	1.9975e-09	-0.0609086	0.877498	0.266935	0.927782	0.764876	0.000787789	-0.228242	0.456179	-0.137258	0.908836	8.76745	21.5377	16.7121	7.55058	21.695	15.4067	7.77748	19.1745	18.9436
Cre17.g745447	MAPK4	Mitogen-Activated Protein Kinase	0.439364	0.210054	0.9914	0.00136969	-0.221644	0.985239	1.27904	4.89623e-05	0.229562	0.61001	-0.387759	0.625692	11.6763	15.9579	31.1182	22.0784	33.7124	39.807	17.7467	41.8253	58.4168
Cre17.g745647			-0.357554	0.400905	1.0429	0.00211493	0.470216	0.895365	1.09747	0.000792867	0.0279061	1	0.136685	0.953576	2.57778	2.04364	6.05979	2.72033	4.44909	6.78418	5.08944	3.40424	6.91116
Cre17.g746247			0.465819	0.217631	1.17024	0.000116347	-0.261595	0.974748	1.23521	0.000216104	0.318628	0.431806	-0.319947	0.733028	3.29771	4.58383	8.61592	5.22736	11.0226	11.6307	4.85282	14.0575	16.389
Cre17.g746347	UNG1	Uracil DNA glycosylase	0.698044	0.0981488	1.21662	0.00550761	-0.600565	0.890088	1.83592	5.62493e-07	0.280372	0.651777	-1.25603	0.0280983	1.17712	1.94246	4.63695	1.6515	4.78719	6.212	3.87104	7.72849	16.5579
Cre17.g746597			1.81454	3.23245e-17	-1.10646	1.32014e-06	0.265934	0.948346	1.27423	1.11851e-08	-1.22601	1.15229e-07	0.187833	0.850347	34.5618	122.899	92.4644	12.9134	60.4693	42.9093	17.8727	53.6249	42.246
Cre17.g746697	FAP249	Flagellar Associated Protein 249	1.62391	1.9285e-11	-0.25474	0.387961	0.272595	0.956735	0.862374	0.00130018	-0.0806983	0.885107	0.358916	0.572453	2.59495	8.17603	5.34982	2.23111	7.19128	5.39379	2.06569	6.3552	4.72192
Cre17.g746897			0.651139	0.109211	-0.74167	0.137957	0.0020681	1	1.11129	0.00435994	-1.07001	0.0392037	-0.535122	0.684458	9.29108	15.0455	22.2785	3.34168	9.37887	11.6262	6.08777	9.95056	18.8562
Cre17.g747197			0.871983	0.00503981	0.803847	0.00406731	-0.182082	0.991916	1.28904	1.32188e-05	0.227709	0.55266	-0.224645	0.823925	2.01517	3.71962	5.49234	3.17028	6.88584	6.92317	3.32826	8.31849	9.0832
Cre17.g747747			1.05533	0.000247418	0.067034	0.896747	0.0728544	1	0.0537727	0.899951	0.649163	0.0389758	0.296202	0.733435	9.18286	19.2817	10.4265	14.0974	21.3927	18.0273	10.7814	21.7157	16.3918
Cre18.g748447	NFU1	Iron-sulfur cluster assembly protein	2.10071	4.12252e-11	0.709626	0.0657255	0.329376	0.974748	0.805903	0.0246993	1.32007	0.000600163	0.732916	0.236018	6.17188	26.6648	11.9643	19.5179	46.5377	32.3636	10.7137	39.4917	21.8197
Cre19.g750597		Conserved Serine/Threonine Protein Kinase	1.28733	3.14696e-09	-0.354742	0.200237	0.348769	0.900278	-0.154254	0.599797	-0.233699	0.50719	-0.035943	1	33.5559	83.6893	34.1637	27.4683	68.7718	30.9099	22.0026	57.3606	35.5678
Cre19.g750847			1.86301	5.01857e-21	-0.448948	0.0939758	0.140187	1	1.48865	2.00715e-13	-0.511225	0.0797424	-0.0878884	0.994058	30.2413	111.72	94.2263	37.9786	86.132	71.3876	38.8	83.3836	85.3174
Cre19.g750897			0.90964	0.186669	0.74791	0.203144	-0.561588	0.954735	2.20685	0.000423189	-0.456182	0.524969	-1.15871	0.145454	0.78514	1.48348	3.92574	1.14489	2.67557	3.19086	1.64089	4.20377	8.02561
Cre19.g751047		LCI12 paralog	1.81774	6.3203e-15	-3.37699	1.39677e-27	-0.136602	1	0.849979	0.000664674	-3.38814	2.03494e-27	-0.300878	0.781037	429.775	1526.02	857.719	83.9745	156.072	88.3551	63.2618	182.812	122.155
Cre24.g755797			1.36243	0.00173844	0.949382	0.0148531	0.0557004	1	0.504501	0.347988	1.05362	0.0176939	0.0450438	1	1.00351	2.61928	1.59673	1.02507	5.42731	3.6113	1.46813	5.56961	3.92024
Cre24.g755847			1.47545	4.96078e-09	0.371257	0.169163	0.281794	0.944797	1.12044	2.55202e-05	0.0852167	0.868147	0.098114	0.982577	3.15183	8.83735	7.62226	2.92292	12.1695	8.803	3.36959	10.6696	9.14841
Cre26.g756747			12.8398	2.12532e-89	0.814883	0.155684	0.369277	0.990751	9.34478	2.66513e-50	1.66473	0.00326953	0.564494	0.732898	0.0470351	364.123	35.6466	0.0510538	693.061	121.091	4.17694	570.213	93.4322
Cre36.g759747			1.56458	7.43111e-09	1.27291	0.000845169	0.68343	0.796697	-0.948228	0.00165571	1.41732	0.000503628	0.474634	0.64512	18.7971	56.1308	11.0157	10.3857	144.394	31.1962	18.6149	95.632	25.2631
Cre40.g760147			1.68703	4.43419e-14	-0.296555	0.35284	0.185312	0.993308	0.3592	0.205498	0.156688	0.733504	-0.331503	0.680007	7.35282	23.8948	10.5693	8.43436	20.7001	12.6999	6.24403	19.3806	17.8746
